# Supplementary material for: Glucagon-like peptide-1 receptor agonists, but not dipeptidyl peptidase-4 inhibitors, reduce alcohol intake
Source: J Clin Invest. 2025 Mar 6;135(9):e188314. doi: 10.1172/JCI188314 (PMC12043080; doi:10.1172/JCI188314)
Supplement: Supporting data values [file jci-135-188314-s217.xlsx]

## Sheet: Table S1
Characteristics between glucagon-like peptide-1 receptor agonist (GLP-1RA) recipients and unexposed individuals, before and after propensity score matching and recorded follow-up alcohol consumption
	Unmatched				Matched				Matched with follow-up AUDIT-C
	GLP-1RA	Unexposed	SMD		GLP-1RA	Unexposed	SMD		GLP-1RA	Unexposed	SMD
Sample size, n	30329	3397092			27231	27231			14130	12398						Unmatched (table1_2v0_audit_0_%date)						Matched (table1_2v0_audit_0_%date)					Matched with follow-up AUDIT-C (table1_2v0_audit_0_%date)
																varname	COUNTARM1	COUNTARM0	stddiff			varname	COUNTARM1	COUNTARM0	stddiff		varname	COUNTARM1	COUNTARM0	stddiff
Demographics																AGE_CAT_1	3990	1084052	-0.45828			AGE_CAT_1	3590	3338	0.027777		AGE_CAT_1	1625	1395	0.007828
Age, years																AGE_CAT_2	6569	510665	0.17185			AGE_CAT_2	5687	5584	0.009337		AGE_CAT_2	2849	2514	-0.002856
20-49	3990 (13.2)	1084052 (31.9)	0.45828		3590 (13.2)	3338 (12.3)	0.027777		1625 (11.5)	1395 (11.3)	0.007828					AGE_CAT_3	10132	829730	0.19866			AGE_CAT_3	9150	9309	-0.012336		AGE_CAT_3	4856	4374	-0.019171
50-59	6569 (21.7)	510665 (15.0)	0.17185		5687 (20.9)	5584 (20.5)	0.009337		2849 (20.2)	2514 (20.3)	0.002856					AGE_CAT_4	6633	346176	0.32345			AGE_CAT_4	5958	5977	-0.001687		AGE_CAT_4	3317	2795	0.022119
60-69	10132 (33.4)	829730 (24.4)	0.19866		9150 (33.6)	9309 (34.2)	0.012336		4856 (34.4)	4374 (35.3)	0.019171					AGE_CAT_5	2134	234643	0.00507			AGE_CAT_5	1986	2088	-0.014239		AGE_CAT_5	1043	931	-0.004869
70-74	6633 (21.9)	346176 (10.2)	0.32345		5958 (21.9)	5977 (21.9)	0.001687		3317 (23.5)	2795 (22.5)	0.022119					AGE_CAT_6	871	391826	-0.35245			AGE_CAT_6	860	935	-0.015431		AGE_CAT_6	440	389	-0.00136
75-79	2134 (7.0)	234643 (6.9)	0.00507		1986 (7.3)	2088 (7.7)	0.014239		1043 (7.4)	931 (7.5)	0.004869					RACE7_SR_1	21462	2356397	0.03055			RACE7_SR_1	19184	19099	0.006831		RACE7_SR_1	10045	8649	0.029114
≥80	871 (2.9)	391826 (11.5)	0.35245		860 (3.2)	935 (3.4)	0.015431		440 (3.1)	389 (3.1)	0.00136					RACE7_SR_2	4585	486723	0.02229			RACE7_SR_2	4186	4276	-0.009124		RACE7_SR_2	2076	1989	-0.037463
Race/ethnicity																RACE7_SR_3	2284	219207	0.0423			RACE7_SR_3	2044	2053	-0.001253		RACE7_SR_3	1077	944	0.0003
White	21462 (70.8)	2356397 (69.4)	0.03055		19184 (70.4)	19099 (70.1)	0.006831		10045 (71.1)	8649 (69.8)	0.029114					RACE7_SR_4	226	33597	-0.02636			RACE7_SR_4	209	201	0.003399		RACE7_SR_4	112	91	0.00674
Black	4585 (15.1)	486723 (14.3)	0.02229		4186 (15.4)	4276 (15.7)	0.009124		2076 (14.7)	1989 (16.0)	0.037463					RACE7_SR_5	198	19995	0.00818			RACE7_SR_5	178	188	-0.004495		RACE7_SR_5	87	85	-0.008695
Hispanic	2284 (7.5)	219207 (6.5)	0.0423		2044 (7.5)	2053 (7.5)	0.001253		1077 (7.6)	944 (7.6)	0.0003					RACE7_SR_6	265	22349	0.02482			RACE7_SR_6	237	246	-0.003525		RACE7_SR_6	114	107	-0.006183
Asian	226 (0.7)	33597 (1.0)	0.02636		209 (0.8)	201 (0.7)	0.003399		112 (0.8)	91 (0.7)	0.00674					RACE7_SR_7	227	25790	-0.00124			RACE7_SR_7	201	189	0.005227		RACE7_SR_7	107	84	0.00945
AI/AN	198 (0.7)	19995 (0.6)	0.00818		178 (0.7)	188 (0.7)	0.004495		87 (0.6)	85 (0.7)	0.008695					RACE7_SR_8	1082	233034	-0.14996			RACE7_SR_8	992	979	0.002556		RACE7_SR_8	512	449	0.000104
PI/NH	265 (0.9)	22349 (0.7)	0.02482		237 (0.9)	246 (0.9)	0.003525		114 (0.8)	107 (0.9)	0.006183					SEX_1	2201	250487	-0.00447			SEX_1	1899	1851	0.006962		SEX_1	919	870	-0.020451
Mixed race	227 (0.7)	25790 (0.8)	0.00124		201 (0.7)	189 (0.7)	0.005227		107 (0.8)	84 (0.7)	0.00945					SEX_2	28128	3146605	0.00447			SEX_2	25332	25380	-0.006962		SEX_2	13211	11528	0.020451
Other/unknown	1082 (3.6)	233034 (6.9)	0.14996		992 (3.6)	979 (3.6)	0.002556		512 (3.6)	449 (3.6)	0.000104					URBAN	19332	2265441	-0.06188			URBAN	17379	17425	-0.003517		URBAN	8959	7909	-0.008073
Sex																CENSUS_1	7947	758021	0.09079			CENSUS_1	7138	7178	-0.003337		CENSUS_1	3630	3240	-0.010116
Female	2201 (7.3)	250487 (7.4)	0.00447		1899 (7.0)	1851 (6.8)	0.006962		919 (6.5)	870 (7.0)	0.020451					CENSUS_2	4134	479431	-0.01396			CENSUS_2	3636	3578	0.006283		CENSUS_2	1932	1659	0.008533
Male	28128 (92.7)	3146605 (92.6)	0.00447		25332 (93.0)	25380 (93.2)	0.006962		13211 (93.5)	11528 (93.0)	0.020451					CENSUS_3	11444	1392728	-0.06684			CENSUS_3	10374	10431	-0.004308		CENSUS_3	5525	4929	-0.013407
Urban residence	19332 (63.7)	2265441 (66.7)	0.06188		17379 (63.8)	17425 (64.0)	0.003517		8959 (63.4)	7909 (63.8)	0.008073					CENSUS_4	6804	766912	-0.00339			CENSUS_4	6083	6044	0.003442		CENSUS_4	3043	2570	0.019758
Census region																YR_INDEX_1	690	1009701	-0.85039			YR_INDEX_1	690	694	-0.000933		YR_INDEX_1	340	329	-0.015761
Midwest	7947 (26.2)	758021 (22.3)	0.09079		7138 (26.2)	7178 (26.4)	0.003337		3630 (25.7)	3240 (26.1)	0.010116					YR_INDEX_2	1569	780170	-0.54063			YR_INDEX_2	1554	1710	-0.024142		YR_INDEX_2	767	820	-0.049908
Northeast	4134 (13.6)	479431 (14.1)	0.01396		3636 (13.4)	3578 (13.1)	0.006283		1932 (13.7)	1659 (13.4)	0.008533					YR_INDEX_3	10363	831213	0.21375			YR_INDEX_3	9437	9584	-0.011324		YR_INDEX_3	5054	4593	-0.02657
South	11444 (37.7)	1392728 (41.0)	0.06684		10374 (38.1)	10431 (38.3)	0.004308		5525 (39.1)	4929 (39.8)	0.013407					YR_INDEX_4	17707	776008	0.74262			YR_INDEX_4	15550	15243	0.022744		YR_INDEX_4	7969	6656	0.054518
West	6804 (22.4)	766912 (22.6)	0.00339		6083 (22.3)	6044 (22.2)	0.003442		3043 (21.5)	2570 (20.7)	0.019758					COND_AUD	1762	357445	-0.17385			COND_AUD	1657	1657	0		COND_AUD	881	743	0.010104
Year of index date																COND_ASTHMA	1202	67082	0.11885			COND_ASTHMA	1035	1016	0.003665		COND_ASTHMA	562	521	-0.011358
2009-2012	690 (2.3)	1009701 (29.7)	0.85039		690 (2.5)	694 (2.5)	0.000933		340 (2.4)	329 (2.7)	0.015761					BARI	52	1422	0.04192			BARI	40	48	-0.007322		BARI	21	28	-0.01796
2013-2015	1569 (5.2)	780170 (23.0)	0.54063		1554 (5.7)	1710 (6.3)	0.024142		767 (5.4)	820 (6.6)	0.049908					charl_CANCER	2185	240283	0.00509			charl_CANCER	1997	2041	-0.006167		charl_CANCER	1082	1031	-0.024292
2016-2018	10363 (34.2)	831213 (24.5)	0.21375		9437 (34.7)	9584 (35.2)	0.011324		5054 (35.8)	4593 (37.0)	0.02657					charl_METS	106	20538	-0.03736			charl_METS	102	100	0.001208		charl_METS	50	40	0.005379
2019-2021	17707 (58.4)	776008 (22.8)	0.74262		15550 (57.1)	15243 (56.0)	0.022744		7969 (56.4)	6656 (53.7)	0.054518					charl_CEVD	2350	135859	0.16149			charl_CEVD	2120	2072	0.006613		charl_CEVD	1159	1002	0.004405
																charl_COPD	5645	414178	0.17876			charl_COPD	5035	4943	0.008734		charl_COPD	2749	2454	-0.008522
Clinical characteristics																charl_CHF	3844	118003	0.35304			charl_CHF	3394	3375	0.002115		charl_CHF	1898	1705	-0.009332
Alcohol use disorder	1762 (5.8)	357445 (10.5)	0.17385		1657 (6.1)	1657 (6.1)	0		881 (6.2)	743 (6.0)	0.010104					charl_DEM	381	26537	0.04764			charl_DEM	355	369	-0.004489		charl_DEM	185	168	-0.003994
Asthma	1202 (4.0)	67082 (2.0)	0.11885		1035 (3.8)	1016 (3.7)	0.003665		562 (4.0)	521 (4.2)	0.011358					charl_DIAB_C	16083	121493	1.25088			charl_DIAB_C	13785	13454	0.024311		charl_DIAB_C	7396	6522	-0.005261
Bariatric surgery	52 (0.2)	1422 (0.0)	0.04192		40 (0.1)	48 (0.2)	0.007322		21 (0.1)	28 (0.2)	0.01796					charl_DIAB_NC	28386	456500	1.87915			charl_DIAB_NC	25290	25610	-0.047577		charl_DIAB_NC	13326	11773	-0.028809
Cancer, localized	2185 (7.2)	240283 (7.1)	0.00509		1997 (7.3)	2041 (7.5)	0.006167		1082 (7.7)	1031 (8.3)	0.024292					charl_PARA	160	14848	0.01307			charl_PARA	153	155	-0.000979		charl_PARA	91	72	0.008114
Cancer, metastatic	106 (0.3)	20538 (0.6)	0.03736		102 (0.4)	100 (0.4)	0.001208		50 (0.4)	40 (0.3)	0.005379					charl_HIV	140	11533	0.01939			charl_HIV	121	126	-0.002733		charl_HIV	67	77	-0.01995
Cerebrovascular disease	2350 (7.7)	135859 (4.0)	0.16149		2120 (7.8)	2072 (7.6)	0.006613		1159 (8.2)	1002 (8.1)	0.004405					charl_MILDLD	2335	112787	0.19585			charl_MILDLD	2055	1945	0.015486		charl_MILDLD	1146	923	0.02486
COPD	5645 (18.6)	414178 (12.2)	0.17876		5035 (18.5)	4943 (18.2)	0.008734		2749 (19.5)	2454 (19.8)	0.008522					charl_MSLD	126	12700	0.00664			charl_MSLD	117	117	0		charl_MSLD	68	53	0.007997
Congestive heart failure	3844 (12.7)	118003 (3.5)	0.35304		3394 (12.5)	3375 (12.4)	0.002115		1898 (13.4)	1705 (13.8)	0.009332					charl_MI	1423	50430	0.19239			charl_MI	1264	1217	0.008278		charl_MI	682	613	-0.005462
Dementia	381 (1.3)	26537 (0.8)	0.04764		355 (1.3)	369 (1.4)	0.004489		185 (1.3)	168 (1.4)	0.003994					COND_OUD	206	32127	-0.02979			COND_OUD	185	192	-0.003101		COND_OUD	112	92	0.005798
Diabetes, complications	16083 (53.0)	121493 (3.6)	1.25088		13785 (50.6)	13454 (49.4)	0.024311		7396 (52.3)	6522 (52.6)	0.005261					charl_PUD	223	24291	0.00238			charl_PUD	198	191	0.003053		charl_PUD	111	100	-0.002365
Diabetes, w/o complications	28386 (93.6)	456500 (13.4)	1.87915		25290 (92.9)	25610 (94.0)	0.047577		13326 (94.3)	11773 (95.0)	0.028809					charl_PVD	3490	160397	0.2541			charl_PVD	3128	3085	0.004967		charl_PVD	1754	1541	-0.000489
Hemiplegia or paraplegia	160 (0.5)	14848 (0.4)	0.01307		153 (0.6)	155 (0.6)	0.000979		91 (0.6)	72 (0.6)	0.008114					COND_PTSD	5027	352866	0.1823			COND_PTSD	4400	4303	0.009722		COND_PTSD	2361	2215	-0.030592
HIV	140 (0.5)	11533 (0.3)	0.01939		121 (0.4)	126 (0.5)	0.002733		67 (0.5)	77 (0.6)	0.01995					charl_RD	5350	145280	0.45028			charl_RD	4619	4651	-0.003127		charl_RD	2560	2298	-0.010798
Liver disease, mild	2335 (7.7)	112787 (3.3)	0.19585		2055 (7.5)	1945 (7.1)	0.015486		1146 (8.1)	923 (7.4)	0.02486					charl_RHEUM	414	33368	0.03566			charl_RHEUM	375	366	0.002853		charl_RHEUM	203	179	-0.000598
Liver disease, moderate to severe	126 (0.4)	12700 (0.4)	0.00664		117 (0.4)	117 (0.4)	0		68 (0.5)	53 (0.4)	0.007997					CCI_CAT_1	1048	2167254	-1.47642			CCI_CAT_1	1048	806	0.049111		CCI_CAT_1	402	277	0.038892
Myocardial infarction	1423 (4.7)	50430 (1.5)	0.19239		1264 (4.6)	1217 (4.5)	0.008278		682 (4.8)	613 (4.9)	0.005462					CCI_CAT_2	7818	564951	0.22496			CCI_CAT_2	7331	7727	-0.032517		CCI_CAT_2	3644	3174	0.004307
Opioid use disorder	206 (0.7)	32127 (0.9)	0.02979		185 (0.7)	192 (0.7)	0.003101		112 (0.8)	92 (0.7)	0.005798					CCI_CAT_3	8623	326179	0.49468			CCI_CAT_3	7623	7525	0.008032		CCI_CAT_3	3961	3445	0.00548
Peptic ulcer disease	223 (0.7)	24291 (0.7)	0.00238		198 (0.7)	191 (0.7)	0.003053		111 (0.8)	100 (0.8)	0.002365					CCI_CAT_4	4566	157219	0.36329			CCI_CAT_4	4035	4075	-0.004126		CCI_CAT_4	2139	1927	-0.011234
Peripheral vascular disease	3490 (11.5)	160397 (4.7)	0.2541		3128 (11.5)	3085 (11.3)	0.004967		1754 (12.4)	1541 (12.4)	0.000489					CCI_CAT_5	3567	79011	0.39389			CCI_CAT_5	3102	3052	0.0058		CCI_CAT_5	1637	1487	-0.012671
PTSD	5027 (16.6)	352866 (10.4)	0.1823		4400 (16.2)	4303 (15.8)	0.009722		2361 (16.7)	2215 (17.9)	0.030592					CCI_CAT_6	4707	102478	0.46071			CCI_CAT_6	4092	4046	0.004738		CCI_CAT_6	2347	2088	-0.0062
Renal disease	5350 (17.6)	145280 (4.3)	0.45028		4619 (17.0)	4651 (17.1)	0.003127		2560 (18.1)	2298 (18.5)	0.010798					SCORE_CAT_1	2709	665769	-0.31021			SCORE_CAT_1	2440	2335	0.013634		SCORE_CAT_1	1120	1010	-0.008096
Rheumatic disease	414 (1.4)	33368 (1.0)	0.03566		375 (1.4)	366 (1.3)	0.002853		203 (1.4)	179 (1.4)	0.000598					SCORE_CAT_2	4975	450956	0.08812			SCORE_CAT_2	4416	4446	-0.002985		SCORE_CAT_2	2186	1988	-0.015488
Charlson Comorbidity Index																SCORE_CAT_3	10867	763041	0.29595			SCORE_CAT_3	9666	9623	0.003302		SCORE_CAT_3	5132	4473	0.005025
0	1048 (3.5)	2167254 (63.8)	1.47642		1048 (3.8)	806 (3.0)	0.049111		402 (2.8)	277 (2.2)	0.038892					SCORE_CAT_4	7271	633207	0.1305			SCORE_CAT_4	6597	6813	-0.018413		SCORE_CAT_4	3609	3259	-0.017005
1	7818 (25.8)	564951 (16.6)	0.22496		7331 (26.9)	7727 (28.4)	0.032517		3644 (25.8)	3174 (25.6)	0.004307					SCORE_CAT_5	4507	884119	-0.27925			SCORE_CAT_5	4112	4014	0.010101		SCORE_CAT_5	2083	1668	0.037018
2	8623 (28.4)	326179 (9.6)	0.49468		7623 (28.0)	7525 (27.6)	0.008032		3961 (28.0)	3445 (27.8)	0.00548					MED_AUD_ANY	7083	183186	0.54003			MED_AUD_ANY	6120	5955	0.014587		MED_AUD_ANY	3306	2894	0.001289
3	4566 (15.1)	157219 (4.6)	0.36329		4035 (14.8)	4075 (15.0)	0.004126		2139 (15.1)	1927 (15.5)	0.011234					CNS_ANY	15455	864340	0.53254			CNS_ANY	13568	13318	0.018363		CNS_ANY	7255	6473	-0.017319
4	3567 (11.8)	79011 (2.3)	0.39389		3102 (11.4)	3052 (11.2)	0.0058		1637 (11.6)	1487 (12.0)	0.012671					AC_ANY	6647	313852	0.35671			AC_ANY	5854	5791	0.005643		AC_ANY	3215	2833	-0.002323
≥5	4707 (15.5)	102478 (3.0)	0.46071		4092 (15.0)	4046 (14.9)	0.004738		2347 (16.6)	2088 (16.8)	0.0062					MED_COUNT_CAT_1	912	2165621	-1.50079			MED_COUNT_CAT_1	912	714	0.042802		MED_COUNT_CAT_1	368	215	0.060038
VACS Index																MED_COUNT_CAT_2	4800	785028	-0.18465			MED_COUNT_CAT_2	4726	5412	-0.064756		MED_COUNT_CAT_2	2257	2163	-0.0395
≤54	2709 (8.9)	665769 (19.6)	0.31021		2440 (9.0)	2335 (8.6)	0.013634		1120 (7.9)	1010 (8.1)	0.008096					MED_COUNT_CAT_3	15320	395670	0.88449			MED_COUNT_CAT_3	14103	14528	-0.031257		MED_COUNT_CAT_3	7287	6723	-0.053203
>54-61	4975 (16.4)	450956 (13.3)	0.08812		4416 (16.2)	4446 (16.3)	0.002985		2186 (15.5)	1988 (16.0)	0.015488					MED_COUNT_CAT_4	9297	50773	0.92838			MED_COUNT_CAT_4	7490	6577	0.076637		MED_COUNT_CAT_4	4218	3297	0.072422
>61-74	10867 (35.8)	763041 (22.5)	0.29595		9666 (35.5)	9623 (35.3)	0.003302		5132 (36.3)	4473 (36.1)	0.005025					AUDIT_BL_CAT_1	26548	2413092	0.41488			AUDIT_BL_CAT_1	23664	23664	0		AUDIT_BL_CAT_1	12206	10698	0.00278
>74	7271 (24.0)	633207 (18.6)	0.1305		6597 (24.2)	6813 (25.0)	0.018413		3609 (25.5)	3259 (26.3)	0.017005					AUDIT_BL_CAT_2	3296	787312	-0.33265			AUDIT_BL_CAT_2	3087	3087	0		AUDIT_BL_CAT_2	1677	1480	-0.002132
Missing	4507 (14.9)	884119 (26.0)	0.27925		4112 (15.1)	4014 (14.7)	0.010101		2083 (14.7)	1668 (13.5)	0.037018					AUDIT_BL_CAT_3	485	196688	-0.23242			AUDIT_BL_CAT_3	480	480	0		AUDIT_BL_CAT_3	247	220	-0.002009
																SUD_ALC	1431	320642	-0.18663			SUD_ALC	1349	1353	-0.000676		SUD_ALC	717	624	0.001883
Other medications at index date																SMOKE_1	9432	1035672	0.01326			SMOKE_1	8393	8323	0.005573		SMOKE_1	4252	3681	0.008776
Any alcohol pharmacotherapy	7083 (23.4)	183186 (5.4)	0.54003		6120 (22.5)	5955 (21.9)	0.014587		3306 (23.4)	2894 (23.3)	0.001289					SMOKE_2	12792	1090452	0.20904			SMOKE_2	11443	11551	-0.00803		SMOKE_2	6096	5309	0.006481
Any neurocognitively-active	15455 (51.0)	864340 (25.4)	0.53254		13568 (49.8)	13318 (48.9)	0.018363		7255 (51.3)	6473 (52.2)	0.017319					SMOKE_3	8033	1207183	-0.19612			SMOKE_3	7325	7294	0.002569		SMOKE_3	3760	3389	-0.016336
Any anticholinergic	6647 (21.9)	313852 (9.2)	0.35671		5854 (21.5)	5791 (21.3)	0.005643		3215 (22.8)	2833 (22.9)	0.002323					SMOKE_4	72	63785	-0.17743			SMOKE_4	70	63	0.00521		SMOKE_4	22	19	0.000623
Medication count																VITAL_BMI_CAT_1	1151	942912	-0.71764			VITAL_BMI_CAT_1	1138	1239	-0.018158		VITAL_BMI_CAT_1	543	544	-0.027446
0-1	912 (3.0)	2165621 (63.7)	1.50079		912 (3.3)	714 (2.6)	0.042802		368 (2.6)	215 (1.7)	0.060038					VITAL_BMI_CAT_2	7557	1411064	-0.35545			VITAL_BMI_CAT_2	7153	7475	-0.02668		VITAL_BMI_CAT_2	3647	3381	-0.033073
2-4	4800 (15.8)	785028 (23.1)	0.18465		4726 (17.4)	5412 (19.9)	0.064756		2257 (16.0)	2163 (17.4)	0.0395					VITAL_BMI_CAT_3	20633	855765	0.88811			VITAL_BMI_CAT_3	17995	17579	0.032099		VITAL_BMI_CAT_3	9483	8119	0.034405
5-9	15320 (50.5)	395670 (11.6)	0.88449		14103 (51.8)	14528 (53.4)	0.031257		7287 (51.6)	6723 (54.2)	0.053203					VITAL_BMI_CAT_4	988	187351	-0.11114			VITAL_BMI_CAT_4	945	938	0.001407		VITAL_BMI_CAT_4	457	354	0.022066
≥10	9297 (30.7)	50773 (1.5)	0.92838		7490 (27.5)	6577 (24.2)	0.076637		4218 (29.9)	3297 (26.6)	0.072422					VITAL_SBP_MEAN_CAT_1	9496	1130585	-0.04216			VITAL_SBP_MEAN_CAT_1	8472	8398	0.005877		VITAL_SBP_MEAN_CAT_1	4413	3847	0.004367
																VITAL_SBP_MEAN_CAT_2	12006	1098716	0.15111			VITAL_SBP_MEAN_CAT_2	10728	10772	-0.003306		VITAL_SBP_MEAN_CAT_2	5573	4961	-0.011722
Substance use																VITAL_SBP_MEAN_CAT_3	8411	657807	0.19794			VITAL_SBP_MEAN_CAT_3	7628	7773	-0.011824		VITAL_SBP_MEAN_CAT_3	3993	3509	-0.000975
Baseline AUDIT-C																VITAL_SBP_MEAN_CAT_4	416	509984	-0.56097			VITAL_SBP_MEAN_CAT_4	403	288	0.037864		VITAL_SBP_MEAN_CAT_4	151	81	0.045287
Low-risk	26548 (87.5)	2413092 (71.0)	0.41488		23664 (86.9)	23664 (86.9)	0		12206 (86.4)	10698 (86.3)	0.00278					VITAL_DBP_MEAN_CAT_1	22296	1999683	0.31137			VITAL_DBP_MEAN_CAT_1	19924	19972	-0.003982		VITAL_DBP_MEAN_CAT_1	10577	9270	0.001953
At-risk	3296 (10.9)	787312 (23.2)	0.33265		3087 (11.3)	3087 (11.3)	0		1677 (11.9)	1480 (11.9)	0.002132					VITAL_DBP_MEAN_CAT_2	7617	887425	-0.0231			VITAL_DBP_MEAN_CAT_2	6904	6971	-0.005647		VITAL_DBP_MEAN_CAT_2	3402	3047	-0.011656
Hazardous/binge	485 (1.6)	196688 (5.8)	0.23242		480 (1.8)	480 (1.8)	0		247 (1.7)	220 (1.8)	0.002009					VITAL_DBP_MEAN_CAT_3	416	509984	-0.56097			VITAL_DBP_MEAN_CAT_3	403	288	0.037864		VITAL_DBP_MEAN_CAT_3	151	81	0.045287
Substance use treatment program visit	1431 (4.7)	320642 (9.4)	0.18663		1349 (5.0)	1353 (5.0)	0.000676		717 (5.1)	624 (5.0)	0.001883					LAB_ALB_CAT_1	14223	1043584	0.33373			LAB_ALB_CAT_1	12677	12701	-0.001767		LAB_ALB_CAT_1	6644	5985	-0.025096
Smoking status																LAB_ALB_CAT_2	9348	1002544	0.02855			LAB_ALB_CAT_2	8362	8403	-0.003262		LAB_ALB_CAT_2	4329	3807	-0.00151
Never	9432 (31.1)	1035672 (30.5)	0.01326		8393 (30.8)	8323 (30.6)	0.005573		4252 (30.1)	3681 (29.7)	0.008776					LAB_ALB_CAT_3	3592	549060	-0.12481			LAB_ALB_CAT_3	3260	3296	-0.004063		LAB_ALB_CAT_3	1699	1424	0.016716
Former	12792 (42.2)	1090452 (32.1)	0.20904		11443 (42.0)	11551 (42.4)	0.00803		6096 (43.1)	5309 (42.8)	0.006481					LAB_ALB_CAT_4	3166	801904	-0.35669			LAB_ALB_CAT_4	2932	2831	0.012058		LAB_ALB_CAT_4	1458	1182	0.026247
Current	8033 (26.5)	1207183 (35.5)	0.19612		7325 (26.9)	7294 (26.8)	0.002569		3760 (26.6)	3389 (27.3)	0.016336					LAB_CHOL_CAT_1	10059	398730	0.52805			LAB_CHOL_CAT_1	8881	9044	-0.012739		LAB_CHOL_CAT_1	4872	4276	-0.000202
Missing	72 (0.2)	63785 (1.9)	0.17743		70 (0.3)	63 (0.2)	0.00521		22 (0.2)	19 (0.2)	0.000623					LAB_CHOL_CAT_2	16132	1940768	-0.07925			LAB_CHOL_CAT_2	14532	14425	0.007875		LAB_CHOL_CAT_2	7496	6583	-0.000942
																LAB_CHOL_CAT_3	2454	422070	-0.14358			LAB_CHOL_CAT_3	2246	2303	-0.007566		LAB_CHOL_CAT_3	1024	969	-0.021557
Vital signs																LAB_CHOL_CAT_4	1684	635524	-0.41884			LAB_CHOL_CAT_4	1572	1459	0.018104		LAB_CHOL_CAT_4	738	570	0.028958
Body mass index, kg/m2																LAB_HDL_CAT_1	11190	476928	0.53748			LAB_HDL_CAT_1	9786	9616	0.013036		LAB_HDL_CAT_1	5172	4437	0.016958
≤26	1151 (3.8)	942912 (27.8)	0.71764		1138 (4.2)	1239 (4.5)	0.018158		543 (3.8)	544 (4.4)	0.027446					LAB_HDL_CAT_2	10763	860018	0.22182			LAB_HDL_CAT_2	9656	9686	-0.002302		LAB_HDL_CAT_2	5071	4452	-0.000434
>26-32	7557 (24.9)	1411064 (41.5)	0.35545		7153 (26.3)	7475 (27.5)	0.02668		3647 (25.8)	3381 (27.3)	0.033073					LAB_HDL_CAT_3	6661	1416071	-0.42821			LAB_HDL_CAT_3	6188	6431	-0.021151		LAB_HDL_CAT_3	3134	2918	-0.032302
>32	20633 (68.0)	855765 (25.2)	0.88811		17995 (66.1)	17579 (64.6)	0.032099		9483 (67.1)	8119 (65.5)	0.034405					LAB_HDL_CAT_4	1715	644075	-0.42083			LAB_HDL_CAT_4	1601	1498	0.01633		LAB_HDL_CAT_4	753	591	0.025688
Missing	988 (3.3)	187351 (5.5)	0.11114		945 (3.5)	938 (3.4)	0.001407		457 (3.2)	354 (2.9)	0.022066					LAB_A1C_CAT_1	2048	1478790	-0.9153			LAB_A1C_CAT_1	2047	2233	-0.025389		LAB_A1C_CAT_1	979	1022	-0.0497
Systolic blood pressure, mm Hg																LAB_A1C_CAT_2	6593	208018	0.46997			LAB_A1C_CAT_2	6462	7622	-0.09736		LAB_A1C_CAT_2	3614	3598	-0.077342
≤127	9496 (31.3)	1130585 (33.3)	0.04216		8472 (31.1)	8398 (30.8)	0.005877		4413 (31.2)	3847 (31.0)	0.004367					LAB_A1C_CAT_3	17454	83437	1.40762			LAB_A1C_CAT_3	14577	13275	0.095688		LAB_A1C_CAT_3	7491	6018	0.089536
>127-141	12006 (39.6)	1098716 (32.3)	0.15111		10728 (39.4)	10772 (39.6)	0.003306		5573 (39.4)	4961 (40.0)	0.011722					LAB_A1C_CAT_4	4234	1626847	-0.76272			LAB_A1C_CAT_4	4145	4101	0.004508		LAB_A1C_CAT_4	2046	1760	0.008104
>141	8411 (27.7)	657807 (19.4)	0.19794		7628 (28.0)	7773 (28.5)	0.011824		3993 (28.3)	3509 (28.3)	0.000975					LAB_HGB_CAT_1	8896	643324	0.24419			LAB_HGB_CAT_1	8010	8289	-0.022374		LAB_HGB_CAT_1	4312	3952	-0.029345
Missing	416 (1.4)	509984 (15.0)	0.56097		403 (1.5)	288 (1.1)	0.037864		151 (1.1)	81 (0.7)	0.045287					LAB_HGB_CAT_2	5695	496410	0.11187			LAB_HGB_CAT_2	5097	5195	-0.009193		LAB_HGB_CAT_2	2673	2404	-0.012021
Diastolic blood pressure, mm Hg																LAB_HGB_CAT_3	13431	1653052	-0.08778			LAB_HGB_CAT_3	12011	11725	0.021181		LAB_HGB_CAT_3	6120	5233	0.022309
≤82	22296 (73.5)	1999683 (58.9)	0.31137		19924 (73.2)	19972 (73.3)	0.003982		10577 (74.9)	9270 (74.8)	0.001953					LAB_HGB_CAT_4	2307	604306	-0.31195			LAB_HGB_CAT_4	2113	2022	0.012617		LAB_HGB_CAT_4	1025	809	0.028785
>82	7617 (25.1)	887425 (26.1)	0.0231		6904 (25.4)	6971 (25.6)	0.005647		3402 (24.1)	3047 (24.6)	0.011656					LAB_TBIL_CAT_1	17664	1358736	0.367			LAB_TBIL_CAT_1	15646	15602	0.003267		LAB_TBIL_CAT_1	8121	7236	-0.018044
Missing	416 (1.4)	509984 (15.0)	0.56097		403 (1.5)	288 (1.1)	0.037864		151 (1.1)	81 (0.7)	0.045287					LAB_TBIL_CAT_2	9673	1290881	-0.12818			LAB_TBIL_CAT_2	8837	8958	-0.009474		LAB_TBIL_CAT_2	4647	4050	0.004706
																LAB_TBIL_CAT_3	2992	747475	-0.3375			LAB_TBIL_CAT_3	2748	2671	0.009447		LAB_TBIL_CAT_3	1362	1112	0.023064
Laboratory findings																LAB_TG_CAT_1	7386	1448094	-0.39062			LAB_TG_CAT_1	6889	7244	-0.029742		LAB_TG_CAT_1	3563	3358	-0.04254
Albumin, g/dL																LAB_TG_CAT_2	8445	724795	0.15145			LAB_TG_CAT_2	7621	7743	-0.009956		LAB_TG_CAT_2	3992	3531	-0.005068
≤4.0	14223 (46.9)	1043584 (30.7)	0.33373		12677 (46.6)	12701 (46.6)	0.001767		6644 (47.0)	5985 (48.3)	0.025096					LAB_TG_CAT_3	12713	561442	0.5711			LAB_TG_CAT_3	11053	10685	0.027596		LAB_TG_CAT_3	5780	4888	0.030194
>4.0-4.4	9348 (30.8)	1002544 (29.5)	0.02855		8362 (30.7)	8403 (30.9)	0.003262		4329 (30.6)	3807 (30.7)	0.00151					LAB_TG_CAT_4	1785	662761	-0.42489			LAB_TG_CAT_4	1668	1559	0.016956		LAB_TG_CAT_4	795	621	0.027529
>4.4	3592 (11.8)	549060 (16.2)	0.12481		3260 (12.0)	3296 (12.1)	0.004063		1699 (12.0)	1424 (11.5)	0.016716					LAB_WBC_CAT_1	4811	832569	-0.21652			LAB_WBC_CAT_1	4420	4524	-0.010309		LAB_WBC_CAT_1	2267	2110	-0.02625
Missing	3166 (10.4)	801904 (23.6)	0.35669		2932 (10.8)	2831 (10.4)	0.012058		1458 (10.3)	1182 (9.5)	0.026247					LAB_WBC_CAT_2	8300	887653	0.02794			LAB_WBC_CAT_2	7446	7512	-0.00543		LAB_WBC_CAT_2	3900	3471	-0.00883
Total cholesterol, mg/dL																LAB_WBC_CAT_3	14873	1069377	0.36023			LAB_WBC_CAT_3	13215	13139	0.005585		LAB_WBC_CAT_3	6923	5992	0.013298
≤137	10059 (33.2)	398730 (11.7)	0.52805		8881 (32.6)	9044 (33.2)	0.012739		4872 (34.5)	4276 (34.5)	0.000202					LAB_WBC_CAT_4	2345	607493	-0.30969			LAB_WBC_CAT_4	2150	2056	0.012932		LAB_WBC_CAT_4	1040	825	0.027663
>137-220	16132 (53.2)	1940768 (57.1)	0.07925		14532 (53.4)	14425 (53.0)	0.007875		7496 (53.1)	6583 (53.1)	0.000942					FIB4_CAT_1	17008	1529478	0.22157			FIB4_CAT_1	15063	14973	0.006645		FIB4_CAT_1	7697	6860	-0.017258
>220	2454 (8.1)	422070 (12.4)	0.14358		2246 (8.2)	2303 (8.5)	0.007566		1024 (7.2)	969 (7.8)	0.021557					FIB4_CAT_2	8080	852004	0.03565			FIB4_CAT_2	7375	7545	-0.013998		FIB4_CAT_2	3980	3515	-0.004094
Missing	1684 (5.6)	635524 (18.7)	0.41884		1572 (5.8)	1459 (5.4)	0.018104		738 (5.2)	570 (4.6)	0.028958					FIB4_CAT_3	676	129749	-0.09369			FIB4_CAT_3	636	662	-0.00626		FIB4_CAT_3	364	328	-0.004359
HDL cholesterol, mg/dL																FIB4_CAT_4	4565	885861	-0.27505			FIB4_CAT_4	4157	4051	0.010881		FIB4_CAT_4	2089	1695	0.031854
<35	11190 (36.9)	476928 (14.0)	0.53748		9786 (35.9)	9616 (35.3)	0.013036		5172 (36.6)	4437 (35.8)	0.016958					eGFR_CAT_1	20228	2444298	-0.1141			eGFR_CAT_1	18358	18509	-0.011858		eGFR_CAT_1	9411	8367	-0.018801
>35-45	10763 (35.5)	860018 (25.3)	0.22182		9656 (35.5)	9686 (35.6)	0.002302		5071 (35.9)	4452 (35.9)	0.000434					eGFR_CAT_2	6867	346251	0.34193			eGFR_CAT_2	6032	6092	-0.005297		eGFR_CAT_2	3295	2893	-0.00036
>45	6661 (22.0)	1416071 (41.7)	0.42821		6188 (22.7)	6431 (23.6)	0.021151		3134 (22.2)	2918 (23.5)	0.032302					eGFR_CAT_3	685	34188	0.10074			eGFR_CAT_3	628	692	-0.015287		eGFR_CAT_3	351	349	-0.020613
Missing	1715 (5.7)	644075 (19.0)	0.42083		1601 (5.9)	1498 (5.5)	0.01633		753 (5.3)	591 (4.8)	0.025688					eGFR_CAT_4	2549	572355	-0.25768			eGFR_CAT_4	2213	1938	0.038079		eGFR_CAT_4	1073	789	0.048314
HbA1c, %																PRIMCARE	22374	3247031	-0.65185			PRIMCARE	20809	21138	-0.028721		PRIMCARE	10841	9235	0.052065
<6.5	2048 (6.8)	1478790 (43.5)	0.9153		2047 (7.5)	2233 (8.2)	0.025389		979 (6.9)	1022 (8.2)	0.0497					CL_RX_NUM_CAT_1	293	554547	-0.63494			CL_RX_NUM_CAT_1	287	186	0.040204		CL_RX_NUM_CAT_1	109	47	0.052667
6.5-<8.0	6593 (21.7)	208018 (6.1)	0.46997		6462 (23.7)	7622 (28.0)	0.09736		3614 (25.6)	3598 (29.0)	0.077342					CL_RX_NUM_CAT_2	1363	787751	-0.57762			CL_RX_NUM_CAT_2	1329	1420	-0.015267		CL_RX_NUM_CAT_2	539	422	0.022034
≥8.0	17454 (57.5)	83437 (2.5)	1.40762		14577 (53.5)	13275 (48.7)	0.095688		7491 (53.0)	6018 (48.5)	0.089536					CL_RX_NUM_CAT_3	1823	612358	-0.38159			CL_RX_NUM_CAT_3	1772	2048	-0.039712		CL_RX_NUM_CAT_3	871	743	0.007169
Missing	4234 (14.0)	1626847 (47.9)	0.76272		4145 (15.2)	4101 (15.1)	0.004508		2046 (14.5)	1760 (14.2)	0.008104					CL_RX_NUM_CAT_4	2144	419901	-0.18028			CL_RX_NUM_CAT_4	2077	2231	-0.020957		CL_RX_NUM_CAT_4	1033	893	0.00416
Hemoglobin, g/dL																CL_RX_NUM_CAT_5	6874	609022	0.11796			CL_RX_NUM_CAT_5	6427	6697	-0.023185		CL_RX_NUM_CAT_5	3248	2887	-0.007101
≤13.5	8896 (29.3)	643324 (18.9)	0.24419		8010 (29.4)	8289 (30.4)	0.022374		4312 (30.5)	3952 (31.9)	0.029345					CL_RX_NUM_CAT_6	17832	413513	1.03484			CL_RX_NUM_CAT_6	15339	14649	0.050945		CL_RX_NUM_CAT_6	8330	7406	-0.015938
>13.5-14.3	5695 (18.8)	496410 (14.6)	0.11187		5097 (18.7)	5195 (19.1)	0.009193		2673 (18.9)	2404 (19.4)	0.012021					CL_NUM_CAT_1	287	464586	-0.56275			CL_NUM_CAT_1	282	181	0.040643		CL_NUM_CAT_1	111	49	0.05168
>14.3	13431 (44.3)	1653052 (48.7)	0.08778		12011 (44.1)	11725 (43.1)	0.021181		6120 (43.3)	5233 (42.2)	0.022309					CL_NUM_CAT_2	2159	877579	-0.52618			CL_NUM_CAT_2	2084	2286	-0.027313		CL_NUM_CAT_2	902	709	0.027897
Missing	2307 (7.6)	604306 (17.8)	0.31195		2113 (7.8)	2022 (7.4)	0.012617		1025 (7.3)	809 (6.5)	0.028785					CL_NUM_CAT_3	1706	401546	-0.22303			CL_NUM_CAT_3	1625	1734	-0.016641		CL_NUM_CAT_3	812	610	0.036809
Total bilirubin, mg/dL																CL_NUM_CAT_4	4731	608226	-0.06177			CL_NUM_CAT_4	4405	4648	-0.023972		CL_NUM_CAT_4	2216	1930	0.003193
≤0.6	17664 (58.2)	1358736 (40.0)	0.367		15646 (57.5)	15602 (57.3)	0.003267		8121 (57.5)	7236 (58.4)	0.018044					CL_NUM_CAT_5	7836	537799	0.248			CL_NUM_CAT_5	7071	7048	0.001927		CL_NUM_CAT_5	3630	3144	0.007594
>0.6	9673 (31.9)	1290881 (38.0)	0.12818		8837 (32.5)	8958 (32.9)	0.009474		4647 (32.9)	4050 (32.7)	0.004706					CL_NUM_CAT_6	13610	507356	0.67453			CL_NUM_CAT_6	11764	11334	0.031953		CL_NUM_CAT_6	6459	5956	-0.046671
Missing	2992 (9.9)	747475 (22.0)	0.3375		2748 (10.1)	2671 (9.8)	0.009447		1362 (9.6)	1112 (9.0)	0.023064					HOSP_ANY	4680	274909	0.23048			HOSP_ANY	4184	4122	0.006333		HOSP_ANY	2283	2103	-0.021666
Triglycerides, mg/dL
≤118	7386 (24.4)	1448094 (42.6)	0.39062		6889 (25.3)	7244 (26.6)	0.029742		3563 (25.2)	3358 (27.1)	0.04254
>118-184	8445 (27.8)	724795 (21.3)	0.15145		7621 (28.0)	7743 (28.4)	0.009956		3992 (28.3)	3531 (28.5)	0.005068
>184	12713 (41.9)	561442 (16.5)	0.5711		11053 (40.6)	10685 (39.2)	0.027596		5780 (40.9)	4888 (39.4)	0.030194
Missing	1785 (5.9)	662761 (19.5)	0.42489		1668 (6.1)	1559 (5.7)	0.016956		795 (5.6)	621 (5.0)	0.027529
White blood cell count, K/µL
≤5.7	4811 (15.9)	832569 (24.5)	0.21652		4420 (16.2)	4524 (16.6)	0.010309		2267 (16.0)	2110 (17.0)	0.02625
>5.7-7.2	8300 (27.4)	887653 (26.1)	0.02794		7446 (27.3)	7512 (27.6)	0.00543		3900 (27.6)	3471 (28.0)	0.00883
>7.2	14873 (49.0)	1069377 (31.5)	0.36023		13215 (48.5)	13139 (48.3)	0.005585		6923 (49.0)	5992 (48.3)	0.013298
Missing	2345 (7.7)	607493 (17.9)	0.30969		2150 (7.9)	2056 (7.6)	0.012932		1040 (7.4)	825 (6.7)	0.027663
Fibrosis-4 score
<1.45	17008 (56.1)	1529478 (45.0)	0.22157		15063 (55.3)	14973 (55.0)	0.006645		7697 (54.5)	6860 (55.3)	0.017258
1.45-3.25	8080 (26.6)	852004 (25.1)	0.03565		7375 (27.1)	7545 (27.7)	0.013998		3980 (28.2)	3515 (28.4)	0.004094
>3.25	676 (2.2)	129749 (3.8)	0.09369		636 (2.3)	662 (2.4)	0.00626		364 (2.6)	328 (2.6)	0.004359
Missing	4565 (15.1)	885861 (26.1)	0.27505		4157 (15.3)	4051 (14.9)	0.010881		2089 (14.8)	1695 (13.7)	0.031854
eGFR, mL/min
≥60	20228 (66.7)	2444298 (72.0)	0.1141		18358 (67.4)	18509 (68.0)	0.011858		9411 (66.6)	8367 (67.5)	0.018801
30-59	6867 (22.6)	346251 (10.2)	0.34193		6032 (22.2)	6092 (22.4)	0.005297		3295 (23.3)	2893 (23.3)	0.00036
<30	685 (2.3)	34188 (1.0)	0.10074		628 (2.3)	692 (2.5)	0.015287		351 (2.5)	349 (2.8)	0.020613
Missing	2549 (8.4)	572355 (16.8)	0.25768		2213 (8.1)	1938 (7.1)	0.038079		1073 (7.6)	789 (6.4)	0.048314
Utilization
Index visit in primary care	22374 (73.8)	3247031 (95.6)	0.65185		20809 (76.4)	21138 (77.6)	0.028721		10841 (76.7)	9235 (74.5)	0.052065
No. visits to prescribing clinic in previous 2 years
0	293 (1.0)	554547 (16.3)	0.63494		287 (1.1)	186 (0.7)	0.040204		109 (0.8)	47 (0.4)	0.052667
1-2	1363 (4.5)	787751 (23.2)	0.57762		1329 (4.9)	1420 (5.2)	0.015267		539 (3.8)	422 (3.4)	0.022034
3-4	1823 (6.0)	612358 (18.0)	0.38159		1772 (6.5)	2048 (7.5)	0.039712		871 (6.2)	743 (6.0)	0.007169
5-6	2144 (7.1)	419901 (12.4)	0.18028		2077 (7.6)	2231 (8.2)	0.020957		1033 (7.3)	893 (7.2)	0.00416
7-12	6874 (22.7)	609022 (17.9)	0.11796		6427 (23.6)	6697 (24.6)	0.023185		3248 (23.0)	2887 (23.3)	0.007101
≥12	17832 (58.8)	413513 (12.2)	1.03484		15339 (56.3)	14649 (53.8)	0.050945		8330 (59.0)	7406 (59.7)	0.015938
No. visits to any clinic in previous 2 years
0	287 (0.9)	464586 (13.7)	0.56275		282 (1.0)	181 (0.7)	0.040643		111 (0.8)	49 (0.4)	0.05168
1-3	2159 (7.1)	877579 (25.8)	0.52618		2084 (7.7)	2286 (8.4)	0.027313		902 (6.4)	709 (5.7)	0.027897
4-5	1706 (5.6)	401546 (11.8)	0.22303		1625 (6.0)	1734 (6.4)	0.016641		812 (5.7)	610 (4.9)	0.036809
6-10	4731 (15.6)	608226 (17.9)	0.06177		4405 (16.2)	4648 (17.1)	0.023972		2216 (15.7)	1930 (15.6)	0.003193
11-20	7836 (25.8)	537799 (15.8)	0.248		7071 (26.0)	7048 (25.9)	0.001927		3630 (25.7)	3144 (25.4)	0.007594
≥20	13610 (44.9)	507356 (14.9)	0.67453		11764 (43.2)	11334 (41.6)	0.031953		6459 (45.7)	5956 (48.0)	0.046671
Any hospitalization	4680 (15.4)	274909 (8.1)	0.23048		4184 (15.4)	4122 (15.1)	0.006333		2283 (16.2)	2103 (17.0)	0.021666

## Sheet: Table S2
Characteristics between dipeptidyl-peptidase 4 inhibitor (DPP-4I) recipients and unexposed individuals, before and after propensity score matching and recorded follow-up alcohol consumption
	Unmatched				Matched				Matched with follow-up AUDIT-C
	DPP-4I	Unexposed	SMD		DPP-4I	Unexposed	SMD		DPP-4I	Unexposed	SMD
Sample size, n	86190	3397092			77911	77911			44498	40938						Unmatched (table1_1v0_audit_0_%date)						Matched (table1_1v0_audit_0_%date)					Matched with follow-up AUDIT-C (table1_1v0_audit_0_%date)
																varname	COUNTARM1	COUNTARM0	stddiff			varname	COUNTARM1	COUNTARM0	stddiff		varname	COUNTARM1	COUNTARM0	stddiff
Demographics																AGE_CAT_1	8522	1084052	-0.56088			AGE_CAT_1	7598	6622	0.04352		AGE_CAT_1	3515	3218	0.00143
Age, years																AGE_CAT_2	16342	510665	0.10474			AGE_CAT_2	14323	13350	0.03268		AGE_CAT_2	7560	6937	0.00118
20-49	8522 (9.9)	1084052 (31.9)	0.56088		7598 (9.8)	6622 (8.5)	0.04352		3515 (7.9)	3218 (7.9)	0.00143					AGE_CAT_3	30631	829730	0.24352			AGE_CAT_3	27833	28329	-0.01326		AGE_CAT_3	16330	15295	-0.01373
50-59	16342 (19.0)	510665 (15.0)	0.10474		14323 (18.4)	13350 (17.1)	0.03268		7560 (17.0)	6937 (16.9)	0.00118					AGE_CAT_4	17816	346176	0.29414			AGE_CAT_4	16041	16358	-0.01003		AGE_CAT_4	9903	8824	0.01693
60-69	30631 (35.5)	829730 (24.4)	0.24352		27833 (35.7)	28329 (36.4)	0.01326		16330 (36.7)	15295 (37.4)	0.01373					AGE_CAT_5	6790	234643	0.03712			AGE_CAT_5	6257	6729	-0.02192		AGE_CAT_5	3727	3558	-0.01129
70-74	17816 (20.7)	346176 (10.2)	0.29414		16041 (20.6)	16358 (21.0)	0.01003		9903 (22.3)	8824 (21.6)	0.01693					AGE_CAT_6	6089	391826	-0.15497			AGE_CAT_6	5859	6523	-0.03152		AGE_CAT_6	3463	3106	0.00733
75-79	6790 (7.9)	234643 (6.9)	0.03712		6257 (8.0)	6729 (8.6)	0.02192		3727 (8.4)	3558 (8.7)	0.01129					RACE7_SR_1	58326	2356397	-0.03647			RACE7_SR_1	52809	52944	-0.00371		RACE7_SR_1	31769	27819	0.07487
≥80	6089 (7.1)	391826 (11.5)	0.15497		5859 (7.5)	6523 (8.4)	0.03152		3463 (7.8)	3106 (7.6)	0.00733					RACE7_SR_2	14606	486723	0.07216			RACE7_SR_2	13315	13460	-0.00493		RACE7_SR_2	6561	7115	-0.07183
Race/ethnicity																RACE7_SR_3	6507	219207	0.04302			RACE7_SR_3	5753	5626	0.00627		RACE7_SR_3	2964	3034	-0.02934
White	58326 (67.7)	2356397 (69.4)	0.03647		52809 (67.8)	52944 (68.0)	0.00371		31769 (71.4)	27819 (68.0)	0.07487					RACE7_SR_4	1244	33597	0.04163			RACE7_SR_4	1076	950	0.01428		RACE7_SR_4	544	506	-0.00122
Black	14606 (16.9)	486723 (14.3)	0.07216		13315 (17.1)	13460 (17.3)	0.00493		6561 (14.7)	7115 (17.4)	0.07183					RACE7_SR_5	547	19995	0.00591			RACE7_SR_5	483	473	0.00164		RACE7_SR_5	245	257	-0.01009
Hispanic	6507 (7.5)	219207 (6.5)	0.04302		5753 (7.4)	5626 (7.2)	0.00627		2964 (6.7)	3034 (7.4)	0.02934					RACE7_SR_6	791	22349	0.02949			RACE7_SR_6	702	629	0.01019		RACE7_SR_6	369	322	0.00477
Asian	1244 (1.4)	33597 (1.0)	0.04163		1076 (1.4)	950 (1.2)	0.01428		544 (1.2)	506 (1.2)	0.00122					RACE7_SR_7	661	25790	0.00089			RACE7_SR_7	581	593	-0.00178		RACE7_SR_7	316	308	-0.00496
AI/AN	547 (0.6)	19995 (0.6)	0.00591		483 (0.6)	473 (0.6)	0.00164		245 (0.6)	257 (0.6)	0.01009					RACE7_SR_8	3508	233034	-0.12373			RACE7_SR_8	3192	3236	-0.00284		RACE7_SR_8	1730	1577	0.00185
PI/NH	791 (0.9)	22349 (0.7)	0.02949		702 (0.9)	629 (0.8)	0.01019		369 (0.8)	322 (0.8)	0.00477					SEX_1	3774	250487	-0.12837			SEX_1	3336	2915	0.02755		SEX_1	1734	1578	0.00219
Mixed race	661 (0.8)	25790 (0.8)	0.00089		581 (0.7)	593 (0.8)	0.00178		316 (0.7)	308 (0.8)	0.00496					SEX_2	82416	3146605	0.12837			SEX_2	74575	74996	-0.02755		SEX_2	42764	39360	-0.00219
Other/unknown	3508 (4.1)	233034 (6.9)	0.12373		3192 (4.1)	3236 (4.2)	0.00284		1730 (3.9)	1577 (3.9)	0.00185					URBAN	56152	2265441	-0.03246			URBAN	50760	50959	-0.00537		URBAN	28230	26759	-0.04018
Sex																CENSUS_1	21924	758021	0.07329			CENSUS_1	19706	19410	0.00876		CENSUS_1	11791	10190	0.03677
Female	3774 (4.4)	250487 (7.4)	0.12837		3336 (4.3)	2915 (3.7)	0.02755		1734 (3.9)	1578 (3.9)	0.00219					CENSUS_2	12978	479431	0.02676			CENSUS_2	11768	11797	-0.00104		CENSUS_2	6978	6181	0.01616
Male	82416 (95.6)	3146605 (92.6)	0.12837		74575 (95.7)	74996 (96.3)	0.02755		42764 (96.1)	39360 (96.1)	0.00219					CENSUS_3	34281	1392728	-0.02494			CENSUS_3	31116	31501	-0.01008		CENSUS_3	17288	16784	-0.04385
Urban residence	56152 (65.1)	2265441 (66.7)	0.03246		50760 (65.2)	50959 (65.4)	0.00537		28230 (63.4)	26759 (65.4)	0.04018					CENSUS_4	17007	766912	-0.06966			CENSUS_4	15321	15203	0.00382		CENSUS_4	8441	7783	-0.00108
Census region																YR_INDEX_1	4071	1009701	-0.71506			YR_INDEX_1	4071	4732	-0.03677		YR_INDEX_1	2205	2420	-0.04222
Midwest	21924 (25.4)	758021 (22.3)	0.07329		19706 (25.3)	19410 (24.9)	0.00876		11791 (26.5)	10190 (24.9)	0.03677					YR_INDEX_2	11995	780170	-0.23495			YR_INDEX_2	11875	13802	-0.06671		YR_INDEX_2	6881	7289	-0.06291
Northeast	12978 (15.1)	479431 (14.1)	0.02676		11768 (15.1)	11797 (15.1)	0.00104		6978 (15.7)	6181 (15.1)	0.01616					YR_INDEX_3	31530	831213	0.26423			YR_INDEX_3	28449	28111	0.00902		YR_INDEX_3	16322	15015	6e-05
South	34281 (39.8)	1392728 (41.0)	0.02494		31116 (39.9)	31501 (40.4)	0.01008		17288 (38.9)	16784 (41.0)	0.04385					YR_INDEX_4	38594	776008	0.46953			YR_INDEX_4	33516	31266	0.05861		YR_INDEX_4	19090	16214	0.06694
West	17007 (19.7)	766912 (22.6)	0.06966		15321 (19.7)	15203 (19.5)	0.00382		8441 (19.0)	7783 (19.0)	0.00108					COND_AUD	6003	357445	-0.12656			COND_AUD	5668	5668	0		COND_AUD	3232	2935	0.00363
Year of index date																COND_ASTHMA	2456	67082	0.05725			COND_ASTHMA	2173	2070	0.00812		COND_ASTHMA	1278	1207	-0.00454
2009-2012	4071 (4.7)	1009701 (29.7)	0.71506		4071 (5.2)	4732 (6.1)	0.03677		2205 (5.0)	2420 (5.9)	0.04222					BARI	65	1422	0.01401			BARI	56	54	0.00097		BARI	35	30	0.00195
2013-2015	11995 (13.9)	780170 (23.0)	0.23495		11875 (15.2)	13802 (17.7)	0.06671		6881 (15.5)	7289 (17.8)	0.06291					charl_CANCER	7182	240283	0.04728			charl_CANCER	6651	6918	-0.01216		charl_CANCER	4055	3800	-0.00587
2016-2018	31530 (36.6)	831213 (24.5)	0.26423		28449 (36.5)	28111 (36.1)	0.00902		16322 (36.7)	15015 (36.7)	6e-05					charl_METS	421	20538	-0.01577			charl_METS	406	406	0		charl_METS	257	199	0.01259
2019-2021	38594 (44.8)	776008 (22.8)	0.46953		33516 (43.0)	31266 (40.1)	0.05861		19090 (42.9)	16214 (39.6)	0.06694					charl_CEVD	5733	135859	0.11903			charl_CEVD	5353	5655	-0.01513		charl_CEVD	3255	3096	-0.00944
																charl_COPD	13381	414178	0.09662			charl_COPD	12319	12626	-0.01075		charl_COPD	7415	6987	-0.01078
Clinical characteristics																charl_CHF	5739	118003	0.14704			charl_CHF	5468	6041	-0.02813		charl_CHF	3341	3415	-0.03087
Alcohol use disorder	6003 (7.0)	357445 (10.5)	0.12656		5668 (7.3)	5668 (7.3)	0		3232 (7.3)	2935 (7.2)	0.00363					charl_DEM	1069	26537	0.0462			charl_DEM	998	1038	-0.00452		charl_DEM	600	531	0.00449
Asthma	2456 (2.8)	67082 (2.0)	0.05725		2173 (2.8)	2070 (2.7)	0.00812		1278 (2.9)	1207 (2.9)	0.00454					charl_DIAB_C	31435	121493	0.9163			charl_DIAB_C	27837	28070	-0.00624		charl_DIAB_C	16566	15632	-0.01972
Bariatric surgery	65 (0.1)	1422 (0.0)	0.01401		56 (0.1)	54 (0.1)	0.00097		35 (0.1)	30 (0.1)	0.00195					charl_DIAB_NC	80450	456500	1.8689			charl_DIAB_NC	72212	73566	-0.07093		charl_DIAB_NC	41843	39095	-0.06592
Cancer, localized	7182 (8.3)	240283 (7.1)	0.04728		6651 (8.5)	6918 (8.9)	0.01216		4055 (9.1)	3800 (9.3)	0.00587					charl_PARA	387	14848	0.0018			charl_PARA	367	380	-0.00242		charl_PARA	238	228	-0.003
Cancer, metastatic	421 (0.5)	20538 (0.6)	0.01577		406 (0.5)	406 (0.5)	0		257 (0.6)	199 (0.5)	0.01259					charl_HIV	345	11533	0.01002			charl_HIV	315	294	0.00432		charl_HIV	172	175	-0.00643
Cerebrovascular disease	5733 (6.7)	135859 (4.0)	0.11903		5353 (6.9)	5655 (7.3)	0.01513		3255 (7.3)	3096 (7.6)	0.00944					charl_MILDLD	5416	112787	0.14028			charl_MILDLD	4817	4641	0.00946		charl_MILDLD	2870	2643	-0.00026
COPD	13381 (15.5)	414178 (12.2)	0.09662		12319 (15.8)	12626 (16.2)	0.01075		7415 (16.7)	6987 (17.1)	0.01078					charl_MSLD	364	12700	0.0077			charl_MSLD	336	382	-0.00872		charl_MSLD	221	219	-0.00535
Congestive heart failure	5739 (6.7)	118003 (3.5)	0.14704		5468 (7.0)	6041 (7.8)	0.02813		3341 (7.5)	3415 (8.3)	0.03087					charl_MI	2285	50430	0.08281			charl_MI	2164	2382	-0.01663		charl_MI	1323	1371	-0.02149
Dementia	1069 (1.2)	26537 (0.8)	0.0462		998 (1.3)	1038 (1.3)	0.00452		600 (1.3)	531 (1.3)	0.00449					COND_OUD	555	32127	-0.03414			COND_OUD	525	537	-0.00187		COND_OUD	319	300	-0.00188
Diabetes, complications	31435 (36.5)	121493 (3.6)	0.9163		27837 (35.7)	28070 (36.0)	0.00624		16566 (37.2)	15632 (38.2)	0.01972					charl_PUD	659	24291	0.00578			charl_PUD	616	612	0.00058		charl_PUD	363	340	-0.00163
Diabetes, w/o complications	80450 (93.3)	456500 (13.4)	1.8689		72212 (92.7)	73566 (94.4)	0.07093		41843 (94.0)	39095 (95.5)	0.06592					charl_PVD	7557	160397	0.16315			charl_PVD	7054	7613	-0.02458		charl_PVD	4404	4264	-0.01717
Hemiplegia or paraplegia	387 (0.4)	14848 (0.4)	0.0018		367 (0.5)	380 (0.5)	0.00242		238 (0.5)	228 (0.6)	0.003					COND_PTSD	11471	352866	0.09057			COND_PTSD	10198	9750	0.01721		COND_PTSD	6176	5789	-0.00754
HIV	345 (0.4)	11533 (0.3)	0.01002		315 (0.4)	294 (0.4)	0.00432		172 (0.4)	175 (0.4)	0.00643					charl_RD	10904	145280	0.31069			charl_RD	9902	10477	-0.02189		charl_RD	6105	5784	-0.01181
Liver disease, mild	5416 (6.3)	112787 (3.3)	0.14028		4817 (6.2)	4641 (6.0)	0.00946		2870 (6.4)	2643 (6.5)	0.00026					charl_RHEUM	1047	33368	0.02234			charl_RHEUM	962	956	0.0007		charl_RHEUM	597	538	0.0024
Liver disease, moderate to severe	364 (0.4)	12700 (0.4)	0.0077		336 (0.4)	382 (0.5)	0.00872		221 (0.5)	219 (0.5)	0.00535					CCI_CAT_1	3766	2167254	-1.4292			CCI_CAT_1	3725	2616	0.07231		CCI_CAT_1	1603	967	0.07331
Myocardial infarction	2285 (2.7)	50430 (1.5)	0.08281		2164 (2.8)	2382 (3.1)	0.01663		1323 (3.0)	1371 (3.3)	0.02149					CCI_CAT_2	30735	564951	0.43981			CCI_CAT_2	27624	27813	-0.00507		CCI_CAT_2	15249	13970	0.00304
Opioid use disorder	555 (0.6)	32127 (0.9)	0.03414		525 (0.7)	537 (0.7)	0.00187		319 (0.7)	300 (0.7)	0.00188					CCI_CAT_3	22901	326179	0.45299			CCI_CAT_3	20312	20106	0.00603		CCI_CAT_3	11660	10812	-0.00471
Peptic ulcer disease	659 (0.8)	24291 (0.7)	0.00578		616 (0.8)	612 (0.8)	0.00058		363 (0.8)	340 (0.8)	0.00163					CCI_CAT_4	12105	157219	0.33463			CCI_CAT_4	10967	11290	-0.01185		CCI_CAT_4	6520	6145	-0.01008
Peripheral vascular disease	7557 (8.8)	160397 (4.7)	0.16315		7054 (9.1)	7613 (9.8)	0.02458		4404 (9.9)	4264 (10.4)	0.01717					CCI_CAT_5	8075	79011	0.31595			CCI_CAT_5	7315	7530	-0.0094		CCI_CAT_5	4447	4124	-0.00266
PTSD	11471 (13.3)	352866 (10.4)	0.09057		10198 (13.1)	9750 (12.5)	0.01721		6176 (13.9)	5789 (14.1)	0.00754					CCI_CAT_6	8608	102478	0.29394			CCI_CAT_6	7968	8556	-0.02452		CCI_CAT_6	5019	4920	-0.02304
Renal disease	10904 (12.7)	145280 (4.3)	0.31069		9902 (12.7)	10477 (13.4)	0.02189		6105 (13.7)	5784 (14.1)	0.01181					SCORE_CAT_1	7188	665769	-0.3313			SCORE_CAT_1	6244	5495	0.03644		SCORE_CAT_1	3000	2703	0.00558
Rheumatic disease	1047 (1.2)	33368 (1.0)	0.02234		962 (1.2)	956 (1.2)	0.0007		597 (1.3)	538 (1.3)	0.0024					SCORE_CAT_2	13916	450956	0.08114			SCORE_CAT_2	12208	11471	0.02635		SCORE_CAT_2	6579	5943	0.00757
Charlson Comorbidity Index																SCORE_CAT_3	31194	763041	0.30349			SCORE_CAT_3	28104	28256	-0.00406		SCORE_CAT_3	16631	15276	0.00124
0	3766 (4.4)	2167254 (63.8)	1.4292		3725 (4.8)	2616 (3.4)	0.07231		1603 (3.6)	967 (2.4)	0.07331					SCORE_CAT_4	21145	633207	0.14354			SCORE_CAT_4	19728	21383	-0.04821		SCORE_CAT_4	11788	11341	-0.02727
1	30735 (35.7)	564951 (16.6)	0.43981		27624 (35.5)	27813 (35.7)	0.00507		15249 (34.3)	13970 (34.1)	0.00304					SCORE_CAT_5	12747	884119	-0.28124			SCORE_CAT_5	11627	11306	0.01163		SCORE_CAT_5	6500	5675	0.02132
2	22901 (26.6)	326179 (9.6)	0.45299		20312 (26.1)	20106 (25.8)	0.00603		11660 (26.2)	10812 (26.4)	0.00471					MED_AUD_ANY	14401	183186	0.37348			MED_AUD_ANY	12883	12819	0.00221		MED_AUD_ANY	7813	7156	0.00205
3	12105 (14.0)	157219 (4.6)	0.33463		10967 (14.1)	11290 (14.5)	0.01185		6520 (14.7)	6145 (15.0)	0.01008					CNS_ANY	36689	864340	0.36418			CNS_ANY	32802	32373	0.01116		CNS_ANY	19583	18219	-0.00997
4	8075 (9.4)	79011 (2.3)	0.31595		7315 (9.4)	7530 (9.7)	0.0094		4447 (10.0)	4124 (10.1)	0.00266					AC_ANY	14412	313852	0.22485			AC_ANY	13300	13864	-0.01908		AC_ANY	8045	7684	-0.01781
≥5	8608 (10.0)	102478 (3.0)	0.29394		7968 (10.2)	8556 (11.0)	0.02452		5019 (11.3)	4920 (12.0)	0.02304					MED_COUNT_CAT_1	2552	2165621	-1.5035			MED_COUNT_CAT_1	2552	2006	0.04166		MED_COUNT_CAT_1	1286	671	0.0849
VACS Index																MED_COUNT_CAT_2	17245	785028	-0.07544			MED_COUNT_CAT_2	17164	18995	-0.05569		MED_COUNT_CAT_2	8664	9055	-0.06528
≤54	7188 (8.3)	665769 (19.6)	0.3313		6244 (8.0)	5495 (7.1)	0.03644		3000 (6.7)	2703 (6.6)	0.00558					MED_COUNT_CAT_3	48211	395670	0.99323			MED_COUNT_CAT_3	43019	44111	-0.02823		MED_COUNT_CAT_3	24785	23768	-0.04765
>54-61	13916 (16.1)	450956 (13.3)	0.08114		12208 (15.7)	11471 (14.7)	0.02635		6579 (14.8)	5943 (14.5)	0.00757					MED_COUNT_CAT_4	18182	50773	0.70928			MED_COUNT_CAT_4	15176	12799	0.07956		MED_COUNT_CAT_4	9763	7444	0.0939
>61-74	31194 (36.2)	763041 (22.5)	0.30349		28104 (36.1)	28256 (36.3)	0.00406		16631 (37.4)	15276 (37.3)	0.00124					AUDIT_BL_CAT_1	72351	2413092	0.31203			AUDIT_BL_CAT_1	65095	65095	0		AUDIT_BL_CAT_1	37181	34275	-0.00453
>74	21145 (24.5)	633207 (18.6)	0.14354		19728 (25.3)	21383 (27.4)	0.04821		11788 (26.5)	11341 (27.7)	0.02727					AUDIT_BL_CAT_2	11793	787312	-0.24674			AUDIT_BL_CAT_2	10890	10890	0		AUDIT_BL_CAT_2	6281	5719	0.00418
Missing	12747 (14.8)	884119 (26.0)	0.28124		11627 (14.9)	11306 (14.5)	0.01163		6500 (14.6)	5675 (13.9)	0.02132					AUDIT_BL_CAT_3	2046	196688	-0.17664			AUDIT_BL_CAT_3	1926	1926	0		AUDIT_BL_CAT_3	1036	944	0.00148
																SUD_ALC	5204	320642	-0.12803			SUD_ALC	4916	4916	0		SUD_ALC	2815	2562	0.0028
Other medications at index date																SMOKE_1	27034	1035672	0.01901			SMOKE_1	24023	23312	0.01984		SMOKE_1	13207	12166	-0.00083
Any alcohol pharmacotherapy	14401 (16.7)	183186 (5.4)	0.37348		12883 (16.5)	12819 (16.5)	0.00221		7813 (17.6)	7156 (17.5)	0.00205					SMOKE_2	33891	1090452	0.1509			SMOKE_2	30803	31522	-0.01884		SMOKE_2	18448	16813	0.00789
Any neurocognitively-active	36689 (42.6)	864340 (25.4)	0.36418		32802 (42.1)	32373 (41.6)	0.01116		19583 (44.0)	18219 (44.5)	0.00997					SMOKE_3	25023	1207183	-0.13925			SMOKE_3	22847	22837	0.00028		SMOKE_3	12745	11882	-0.00845
Any anticholinergic	14412 (16.7)	313852 (9.2)	0.22485		13300 (17.1)	13864 (17.8)	0.01908		8045 (18.1)	7684 (18.8)	0.01781					SMOKE_4	242	63785	-0.16889			SMOKE_4	238	240	-0.00046		SMOKE_4	98	77	0.00713
Medication count																VITAL_BMI_CAT_1	9269	942912	-0.44153			VITAL_BMI_CAT_1	8742	8880	-0.00559		VITAL_BMI_CAT_1	4813	4504	-0.00596
0-1	2552 (3.0)	2165621 (63.7)	1.5035		2552 (3.3)	2006 (2.6)	0.04166		1286 (2.9)	671 (1.6)	0.0849					VITAL_BMI_CAT_2	32235	1411064	-0.08468			VITAL_BMI_CAT_2	29261	29655	-0.01043		VITAL_BMI_CAT_2	16667	15570	-0.01191
2-4	17245 (20.0)	785028 (23.1)	0.07544		17164 (22.0)	18995 (24.4)	0.05569		8664 (19.5)	9055 (22.1)	0.06528					VITAL_BMI_CAT_3	41125	855765	0.47346			VITAL_BMI_CAT_3	36662	36344	0.00818		VITAL_BMI_CAT_3	21263	19420	0.00694
5-9	48211 (55.9)	395670 (11.6)	0.99323		43019 (55.2)	44111 (56.6)	0.02823		24785 (55.7)	23768 (58.1)	0.04765					VITAL_BMI_CAT_4	3561	187351	-0.06473			VITAL_BMI_CAT_4	3246	3032	0.01397		VITAL_BMI_CAT_4	1755	1444	0.02198
≥10	18182 (21.1)	50773 (1.5)	0.70928		15176 (19.5)	12799 (16.4)	0.07956		9763 (21.9)	7444 (18.2)	0.0939					VITAL_SBP_MEAN_CAT_1	24606	1130585	-0.10247			VITAL_SBP_MEAN_CAT_1	22231	22395	-0.00466		VITAL_SBP_MEAN_CAT_1	12869	11923	-0.0045
																VITAL_SBP_MEAN_CAT_2	34410	1098716	0.15801			VITAL_SBP_MEAN_CAT_2	30925	30746	0.0047		VITAL_SBP_MEAN_CAT_2	17905	16490	-0.00087
Substance use																VITAL_SBP_MEAN_CAT_3	24617	657807	0.21637			VITAL_SBP_MEAN_CAT_3	22327	23034	-0.01998		VITAL_SBP_MEAN_CAT_3	12681	12017	-0.01888
Baseline AUDIT-C																VITAL_SBP_MEAN_CAT_4	2557	509984	-0.44954			VITAL_SBP_MEAN_CAT_4	2428	1736	0.05526		VITAL_SBP_MEAN_CAT_4	1043	508	0.08415
Low-risk	72351 (83.9)	2413092 (71.0)	0.31203		65095 (83.6)	65095 (83.6)	0		37181 (83.6)	34275 (83.7)	0.00453					VITAL_DBP_MEAN_CAT_1	60515	1999683	0.2379			VITAL_DBP_MEAN_CAT_1	54876	56095	-0.03456		VITAL_DBP_MEAN_CAT_1	32405	30046	-0.01286
At-risk	11793 (13.7)	787312 (23.2)	0.24674		10890 (14.0)	10890 (14.0)	0		6281 (14.1)	5719 (14.0)	0.00418					VITAL_DBP_MEAN_CAT_2	23118	887425	0.01585			VITAL_DBP_MEAN_CAT_2	20607	20080	0.0154		VITAL_DBP_MEAN_CAT_2	11050	10384	-0.01228
Hazardous/binge	2046 (2.4)	196688 (5.8)	0.17664		1926 (2.5)	1926 (2.5)	0		1036 (2.3)	944 (2.3)	0.00148					VITAL_DBP_MEAN_CAT_3	2557	509984	-0.44954			VITAL_DBP_MEAN_CAT_3	2428	1736	0.05526		VITAL_DBP_MEAN_CAT_3	1043	508	0.08415
Substance use treatment program visit	5204 (6.0)	320642 (9.4)	0.12803		4916 (6.3)	4916 (6.3)	0		2815 (6.3)	2562 (6.3)	0.0028					LAB_ALB_CAT_1	35077	1043584	0.20872			LAB_ALB_CAT_1	32232	33592	-0.03534		LAB_ALB_CAT_1	18445	17847	-0.04337
Smoking status																LAB_ALB_CAT_2	30505	1002544	0.12573			LAB_ALB_CAT_2	26991	26117	0.02367		LAB_ALB_CAT_2	15622	13866	0.02601
Never	27034 (31.4)	1035672 (30.5)	0.01901		24023 (30.8)	23312 (29.9)	0.01984		13207 (29.7)	12166 (29.7)	0.00083					LAB_ALB_CAT_3	12531	549060	-0.04506			LAB_ALB_CAT_3	11045	10337	0.02641		LAB_ALB_CAT_3	6290	5300	0.03476
Former	33891 (39.3)	1090452 (32.1)	0.1509		30803 (39.5)	31522 (40.5)	0.01884		18448 (41.5)	16813 (41.1)	0.00789					LAB_ALB_CAT_4	8077	801904	-0.39245			LAB_ALB_CAT_4	7643	7865	-0.00952		LAB_ALB_CAT_4	4141	3925	-0.00963
Current	25023 (29.0)	1207183 (35.5)	0.13925		22847 (29.3)	22837 (29.3)	0.00028		12745 (28.6)	11882 (29.0)	0.00845					LAB_CHOL_CAT_1	25437	398730	0.44926			LAB_CHOL_CAT_1	22872	23440	-0.01595		LAB_CHOL_CAT_1	14049	12554	0.01958
Missing	242 (0.3)	63785 (1.9)	0.16889		238 (0.3)	240 (0.3)	0.00046		98 (0.2)	77 (0.2)	0.00713					LAB_CHOL_CAT_2	48965	1940768	-0.00646			LAB_CHOL_CAT_2	44205	44067	0.00357		LAB_CHOL_CAT_2	25026	23349	-0.01603
																LAB_CHOL_CAT_3	8069	422070	-0.09853			LAB_CHOL_CAT_3	7247	6935	0.01392		LAB_CHOL_CAT_3	3513	3420	-0.01682
Vital signs																LAB_CHOL_CAT_4	3719	635524	-0.47609			LAB_CHOL_CAT_4	3587	3469	0.00728		LAB_CHOL_CAT_4	1910	1615	0.01748
Body mass index, kg/m2																LAB_HDL_CAT_1	27943	476928	0.4434			LAB_HDL_CAT_1	24726	24119	0.01679		LAB_HDL_CAT_1	14483	12931	0.02058
≤26	9269 (10.8)	942912 (27.8)	0.44153		8742 (11.2)	8880 (11.4)	0.00559		4813 (10.8)	4504 (11.0)	0.00596					LAB_HDL_CAT_2	31997	860018	0.25585			LAB_HDL_CAT_2	28627	28483	0.00384		LAB_HDL_CAT_2	16405	15010	0.00418
>26-32	32235 (37.4)	1411064 (41.5)	0.08468		29261 (37.6)	29655 (38.1)	0.01043		16667 (37.5)	15570 (38.0)	0.01191					LAB_HDL_CAT_3	22471	1416071	-0.33195			LAB_HDL_CAT_3	20915	21779	-0.02487		LAB_HDL_CAT_3	11674	11347	-0.03341
>32	41125 (47.7)	855765 (25.2)	0.47346		36662 (47.1)	36344 (46.6)	0.00818		21263 (47.8)	19420 (47.4)	0.00694					LAB_HDL_CAT_4	3779	644075	-0.47912			LAB_HDL_CAT_4	3643	3530	0.00692		LAB_HDL_CAT_4	1936	1650	0.01599
Missing	3561 (4.1)	187351 (5.5)	0.06473		3246 (4.2)	3032 (3.9)	0.01397		1755 (3.9)	1444 (3.5)	0.02198					LAB_A1C_CAT_1	4548	1478790	-0.97749			LAB_A1C_CAT_1	4548	4797	-0.01346		LAB_A1C_CAT_1	2637	2534	-0.01106
Systolic blood pressure, mm Hg																LAB_A1C_CAT_2	27149	208018	0.69166			LAB_A1C_CAT_2	26714	31789	-0.13464		LAB_A1C_CAT_2	16192	17182	-0.11443
≤127	24606 (28.5)	1130585 (33.3)	0.10247		22231 (28.5)	22395 (28.7)	0.00466		12869 (28.9)	11923 (29.1)	0.0045					LAB_A1C_CAT_3	43939	83437	1.27564			LAB_A1C_CAT_3	36147	30673	0.14209		LAB_A1C_CAT_3	19872	15919	0.11712
>127-141	34410 (39.9)	1098716 (32.3)	0.15801		30925 (39.7)	30746 (39.5)	0.0047		17905 (40.2)	16490 (40.3)	0.00087					LAB_A1C_CAT_4	10554	1626847	-0.81358			LAB_A1C_CAT_4	10502	10652	-0.00562		LAB_A1C_CAT_4	5797	5303	0.0022
>141	24617 (28.6)	657807 (19.4)	0.21637		22327 (28.7)	23034 (29.6)	0.01998		12681 (28.5)	12017 (29.4)	0.01888					LAB_HGB_CAT_1	24509	643324	0.22443			LAB_HGB_CAT_1	22579	23878	-0.03645		LAB_HGB_CAT_1	13276	12787	-0.0304
Missing	2557 (3.0)	509984 (15.0)	0.44954		2428 (3.1)	1736 (2.2)	0.05526		1043 (2.3)	508 (1.2)	0.08415					LAB_HGB_CAT_2	16630	496410	0.12504			LAB_HGB_CAT_2	14941	15012	-0.00231		LAB_HGB_CAT_2	8743	8082	-0.00236
Diastolic blood pressure, mm Hg																LAB_HGB_CAT_3	39548	1653052	-0.05561			LAB_HGB_CAT_3	35211	33886	0.03423		LAB_HGB_CAT_3	19668	17575	0.02559
≤82	60515 (70.2)	1999683 (58.9)	0.2379		54876 (70.4)	56095 (72.0)	0.03456		32405 (72.8)	30046 (73.4)	0.01286					LAB_HGB_CAT_4	5503	604306	-0.35989			LAB_HGB_CAT_4	5180	5135	0.00232		LAB_HGB_CAT_4	2811	2494	0.00933
>82	23118 (26.8)	887425 (26.1)	0.01585		20607 (26.4)	20080 (25.8)	0.0154		11050 (24.8)	10384 (25.4)	0.01228					LAB_TBIL_CAT_1	44846	1358736	0.24206			LAB_TBIL_CAT_1	40350	40531	-0.00465		LAB_TBIL_CAT_1	23266	21602	-0.00965
Missing	2557 (3.0)	509984 (15.0)	0.44954		2428 (3.1)	1736 (2.2)	0.05526		1043 (2.3)	508 (1.2)	0.08415					LAB_TBIL_CAT_2	33666	1290881	0.02179			LAB_TBIL_CAT_2	30354	30074	0.00738		LAB_TBIL_CAT_2	17326	15680	0.01304
																LAB_TBIL_CAT_3	7678	747475	-0.37032			LAB_TBIL_CAT_3	7207	7306	-0.00437		LAB_TBIL_CAT_3	3906	3656	-0.00537
Laboratory findings																LAB_TG_CAT_1	24855	1448094	-0.28904			LAB_TG_CAT_1	23164	24407	-0.03465		LAB_TG_CAT_1	13203	12810	-0.0352
Albumin, g/dL																LAB_TG_CAT_2	24664	724795	0.16858			LAB_TG_CAT_2	22269	22412	-0.00406		LAB_TG_CAT_2	12871	11878	-0.00198
≤4.0	35077 (40.7)	1043584 (30.7)	0.20872		32232 (41.4)	33592 (43.1)	0.03534		18445 (41.5)	17847 (43.6)	0.04337					LAB_TG_CAT_3	32614	561442	0.48781			LAB_TG_CAT_3	28575	27253	0.03539		LAB_TG_CAT_3	16337	14447	0.02967
>4.0-4.4	30505 (35.4)	1002544 (29.5)	0.12573		26991 (34.6)	26117 (33.5)	0.02367		15622 (35.1)	13866 (33.9)	0.02601					LAB_TG_CAT_4	4057	662761	-0.47759			LAB_TG_CAT_4	3903	3839	0.00378		LAB_TG_CAT_4	2087	1803	0.01372
>4.4	12531 (14.5)	549060 (16.2)	0.04506		11045 (14.2)	10337 (13.3)	0.02641		6290 (14.1)	5300 (12.9)	0.03476					LAB_WBC_CAT_1	16572	832569	-0.12797			LAB_WBC_CAT_1	15072	15038	0.00111		LAB_WBC_CAT_1	8549	7937	-0.00445
Missing	8077 (9.4)	801904 (23.6)	0.39245		7643 (9.8)	7865 (10.1)	0.00952		4141 (9.3)	3925 (9.6)	0.00963					LAB_WBC_CAT_2	24910	887653	0.06208			LAB_WBC_CAT_2	22360	22225	0.00383		LAB_WBC_CAT_2	12852	11816	0.00042
Total cholesterol, mg/dL																LAB_WBC_CAT_3	39125	1069377	0.2872			LAB_WBC_CAT_3	35224	35422	-0.0051		LAB_WBC_CAT_3	20239	18659	-0.00192
≤137	25437 (29.5)	398730 (11.7)	0.44926		22872 (29.4)	23440 (30.1)	0.01595		14049 (31.6)	12554 (30.7)	0.01958					LAB_WBC_CAT_4	5583	607493	-0.35856			LAB_WBC_CAT_4	5255	5226	0.00149		LAB_WBC_CAT_4	2858	2526	0.01039
>137-220	48965 (56.8)	1940768 (57.1)	0.00646		44205 (56.7)	44067 (56.6)	0.00357		25026 (56.2)	23349 (57.0)	0.01603					FIB4_CAT_1	44492	1529478	0.13212			FIB4_CAT_1	39609	38702	0.02328		FIB4_CAT_1	21887	20343	-0.01012
>220	8069 (9.4)	422070 (12.4)	0.09853		7247 (9.3)	6935 (8.9)	0.01392		3513 (7.9)	3420 (8.4)	0.01682					FIB4_CAT_2	26424	852004	0.12454			FIB4_CAT_2	24293	25237	-0.02602		FIB4_CAT_2	14678	13558	-0.00282
Missing	3719 (4.3)	635524 (18.7)	0.47609		3587 (4.6)	3469 (4.5)	0.00728		1910 (4.3)	1615 (3.9)	0.01748					FIB4_CAT_3	2461	129749	-0.05382			FIB4_CAT_3	2328	2588	-0.0191		FIB4_CAT_3	1390	1299	-0.00283
HDL cholesterol, mg/dL																FIB4_CAT_4	12813	885861	-0.28026			FIB4_CAT_4	11681	11384	0.01073		FIB4_CAT_4	6543	5738	0.01961
<35	27943 (32.4)	476928 (14.0)	0.4434		24726 (31.7)	24119 (31.0)	0.01679		14483 (32.5)	12931 (31.6)	0.02058					eGFR_CAT_1	62645	2444298	0.01631			eGFR_CAT_1	56365	55551	0.02323		eGFR_CAT_1	31783	29245	-0.00026
>35-45	31997 (37.1)	860018 (25.3)	0.25585		28627 (36.7)	28483 (36.6)	0.00384		16405 (36.9)	15010 (36.7)	0.00418					eGFR_CAT_2	18354	346251	0.30939			eGFR_CAT_2	16601	17238	-0.01983		eGFR_CAT_2	9997	9130	0.00394
>45	22471 (26.1)	1416071 (41.7)	0.33195		20915 (26.8)	21779 (28.0)	0.02487		11674 (26.2)	11347 (27.7)	0.03341					eGFR_CAT_3	1382	34188	0.05296			eGFR_CAT_3	1338	1605	-0.0252		eGFR_CAT_3	795	865	-0.02362
Missing	3779 (4.4)	644075 (19.0)	0.47912		3643 (4.7)	3530 (4.5)	0.00692		1936 (4.4)	1650 (4.0)	0.01599					eGFR_CAT_4	3809	572355	-0.42233			eGFR_CAT_4	3607	3517	0.00553		eGFR_CAT_4	1923	1698	0.00863
HbA1c, %																PRIMCARE	76271	3247031	-0.26871			PRIMCARE	69049	69221	-0.00698		PRIMCARE	39241	35786	0.02356
<6.5	4548 (5.3)	1478790 (43.5)	0.97749		4548 (5.8)	4797 (6.2)	0.01346		2637 (5.9)	2534 (6.2)	0.01106					CL_RX_NUM_CAT_1	2362	554547	-0.49922			CL_RX_NUM_CAT_1	2274	1697	0.04712		CL_RX_NUM_CAT_1	944	484	0.07445
6.5-<8.0	27149 (31.5)	208018 (6.1)	0.69166		26714 (34.3)	31789 (40.8)	0.13464		16192 (36.4)	17182 (42.0)	0.11443					CL_RX_NUM_CAT_2	6604	787751	-0.44391			CL_RX_NUM_CAT_2	6177	6568	-0.01831		CL_RX_NUM_CAT_2	2902	2608	0.00615
≥8.0	43939 (51.0)	83437 (2.5)	1.27564		36147 (46.4)	30673 (39.4)	0.14209		19872 (44.7)	15919 (38.9)	0.11712					CL_RX_NUM_CAT_3	8956	612358	-0.22055			CL_RX_NUM_CAT_3	8306	8887	-0.0238		CL_RX_NUM_CAT_3	4387	4098	-0.00506
Missing	10554 (12.2)	1626847 (47.9)	0.81358		10502 (13.5)	10652 (13.7)	0.00562		5797 (13.0)	5303 (13.0)	0.0022					CL_RX_NUM_CAT_4	10118	419901	-0.01909			CL_RX_NUM_CAT_4	9231	9705	-0.01862		CL_RX_NUM_CAT_4	5127	4806	-0.00679
Hemoglobin, g/dL																CL_RX_NUM_CAT_5	25427	609022	0.27395			CL_RX_NUM_CAT_5	22783	22565	0.00616		CL_RX_NUM_CAT_5	13241	12099	0.00442
≤13.5	24509 (28.4)	643324 (18.9)	0.22443		22579 (29.0)	23878 (30.6)	0.03645		13276 (29.8)	12787 (31.2)	0.0304					CL_RX_NUM_CAT_6	32723	413513	0.61496			CL_RX_NUM_CAT_6	29140	28489	0.01731		CL_RX_NUM_CAT_6	17897	16843	-0.01879
>13.5-14.3	16630 (19.3)	496410 (14.6)	0.12504		14941 (19.2)	15012 (19.3)	0.00231		8743 (19.6)	8082 (19.7)	0.00236					CL_NUM_CAT_1	2236	464586	-0.43407			CL_NUM_CAT_1	2149	1535	0.05205		CL_NUM_CAT_1	881	432	0.07654
>14.3	39548 (45.9)	1653052 (48.7)	0.05561		35211 (45.2)	33886 (43.5)	0.03423		19668 (44.2)	17575 (42.9)	0.02559					CL_NUM_CAT_2	8773	877579	-0.4169			CL_NUM_CAT_2	8130	8723	-0.02451		CL_NUM_CAT_2	4006	3573	0.00967
Missing	5503 (6.4)	604306 (17.8)	0.35989		5180 (6.6)	5135 (6.6)	0.00232		2811 (6.3)	2494 (6.1)	0.00933					CL_NUM_CAT_3	7204	401546	-0.11535			CL_NUM_CAT_3	6595	6871	-0.01261		CL_NUM_CAT_3	3530	3170	0.00705
Total bilirubin, mg/dL																CL_NUM_CAT_4	17854	608226	0.07124			CL_NUM_CAT_4	16003	16299	-0.00937		CL_NUM_CAT_4	8958	8149	0.00564
≤0.6	44846 (52.0)	1358736 (40.0)	0.24206		40350 (51.8)	40531 (52.0)	0.00465		23266 (52.3)	21602 (52.8)	0.00965					CL_NUM_CAT_5	23363	537799	0.27678			CL_NUM_CAT_5	20880	20488	0.01139		CL_NUM_CAT_5	12247	11200	0.00368
>0.6	33666 (39.1)	1290881 (38.0)	0.02179		30354 (39.0)	30074 (38.6)	0.00738		17326 (38.9)	15680 (38.3)	0.01304					CL_NUM_CAT_6	26760	507356	0.38845			CL_NUM_CAT_6	24154	23995	0.00442		CL_NUM_CAT_6	14876	14414	-0.03747
Missing	7678 (8.9)	747475 (22.0)	0.37032		7207 (9.3)	7306 (9.4)	0.00437		3906 (8.8)	3656 (8.9)	0.00537					HOSP_ANY	9698	274909	0.10723			HOSP_ANY	9123	9445	-0.01276		HOSP_ANY	5473	5509	-0.03456
Triglycerides, mg/dL
≤118	24855 (28.8)	1448094 (42.6)	0.28904		23164 (29.7)	24407 (31.3)	0.03465		13203 (29.7)	12810 (31.3)	0.0352
>118-184	24664 (28.6)	724795 (21.3)	0.16858		22269 (28.6)	22412 (28.8)	0.00406		12871 (28.9)	11878 (29.0)	0.00198
>184	32614 (37.8)	561442 (16.5)	0.48781		28575 (36.7)	27253 (35.0)	0.03539		16337 (36.7)	14447 (35.3)	0.02967
Missing	4057 (4.7)	662761 (19.5)	0.47759		3903 (5.0)	3839 (4.9)	0.00378		2087 (4.7)	1803 (4.4)	0.01372
White blood cell count, K/µL
≤5.7	16572 (19.2)	832569 (24.5)	0.12797		15072 (19.3)	15038 (19.3)	0.00111		8549 (19.2)	7937 (19.4)	0.00445
>5.7-7.2	24910 (28.9)	887653 (26.1)	0.06208		22360 (28.7)	22225 (28.5)	0.00383		12852 (28.9)	11816 (28.9)	0.00042
>7.2	39125 (45.4)	1069377 (31.5)	0.2872		35224 (45.2)	35422 (45.5)	0.0051		20239 (45.5)	18659 (45.6)	0.00192
Missing	5583 (6.5)	607493 (17.9)	0.35856		5255 (6.7)	5226 (6.7)	0.00149		2858 (6.4)	2526 (6.2)	0.01039
Fibrosis-4 score
<1.45	44492 (51.6)	1529478 (45.0)	0.13212		39609 (50.8)	38702 (49.7)	0.02328		21887 (49.2)	20343 (49.7)	0.01012
1.45-3.25	26424 (30.7)	852004 (25.1)	0.12454		24293 (31.2)	25237 (32.4)	0.02602		14678 (33.0)	13558 (33.1)	0.00282
>3.25	2461 (2.9)	129749 (3.8)	0.05382		2328 (3.0)	2588 (3.3)	0.0191		1390 (3.1)	1299 (3.2)	0.00283
Missing	12813 (14.9)	885861 (26.1)	0.28026		11681 (15.0)	11384 (14.6)	0.01073		6543 (14.7)	5738 (14.0)	0.01961
eGFR, mL/min
≥60	62645 (72.7)	2444298 (72.0)	0.01631		56365 (72.3)	55551 (71.3)	0.02323		31783 (71.4)	29245 (71.4)	0.00026
30-59	18354 (21.3)	346251 (10.2)	0.30939		16601 (21.3)	17238 (22.1)	0.01983		9997 (22.5)	9130 (22.3)	0.00394
<30	1382 (1.6)	34188 (1.0)	0.05296		1338 (1.7)	1605 (2.1)	0.0252		795 (1.8)	865 (2.1)	0.02362
Missing	3809 (4.4)	572355 (16.8)	0.42233		3607 (4.6)	3517 (4.5)	0.00553		1923 (4.3)	1698 (4.1)	0.00863
Utilization
Index visit in primary care	76271 (88.5)	3247031 (95.6)	0.26871		69049 (88.6)	69221 (88.8)	0.00698		39241 (88.2)	35786 (87.4)	0.02356
No. visits to prescribing clinic in previous 2 years
0	2362 (2.7)	554547 (16.3)	0.49922		2274 (2.9)	1697 (2.2)	0.04712		944 (2.1)	484 (1.2)	0.07445
1-2	6604 (7.7)	787751 (23.2)	0.44391		6177 (7.9)	6568 (8.4)	0.01831		2902 (6.5)	2608 (6.4)	0.00615
3-4	8956 (10.4)	612358 (18.0)	0.22055		8306 (10.7)	8887 (11.4)	0.0238		4387 (9.9)	4098 (10.0)	0.00506
5-6	10118 (11.7)	419901 (12.4)	0.01909		9231 (11.8)	9705 (12.5)	0.01862		5127 (11.5)	4806 (11.7)	0.00679
7-12	25427 (29.5)	609022 (17.9)	0.27395		22783 (29.2)	22565 (29.0)	0.00616		13241 (29.8)	12099 (29.6)	0.00442
≥12	32723 (38.0)	413513 (12.2)	0.61496		29140 (37.4)	28489 (36.6)	0.01731		17897 (40.2)	16843 (41.1)	0.01879
No. visits to any clinic in previous 2 years
0	2236 (2.6)	464586 (13.7)	0.43407		2149 (2.8)	1535 (2.0)	0.05205		881 (2.0)	432 (1.1)	0.07654
1-3	8773 (10.2)	877579 (25.8)	0.4169		8130 (10.4)	8723 (11.2)	0.02451		4006 (9.0)	3573 (8.7)	0.00967
4-5	7204 (8.4)	401546 (11.8)	0.11535		6595 (8.5)	6871 (8.8)	0.01261		3530 (7.9)	3170 (7.7)	0.00705
6-10	17854 (20.7)	608226 (17.9)	0.07124		16003 (20.5)	16299 (20.9)	0.00937		8958 (20.1)	8149 (19.9)	0.00564
11-20	23363 (27.1)	537799 (15.8)	0.27678		20880 (26.8)	20488 (26.3)	0.01139		12247 (27.5)	11200 (27.4)	0.00368
≥20	26760 (31.0)	507356 (14.9)	0.38845		24154 (31.0)	23995 (30.8)	0.00442		14876 (33.4)	14414 (35.2)	0.03747
Any hospitalization	9698 (11.3)	274909 (8.1)	0.10723		9123 (11.7)	9445 (12.1)	0.01276		5473 (12.3)	5509 (13.5)	0.03456

## Sheet: Table S3
Characteristics between glucagon-like peptide-1 receptor agonist (GLP-1RA) and dipeptidyl-peptidase 4 inhibitor (DPP-4I) recipients, before and after propensity score matching and recorded follow-up alcohol consumption
	Unmatched				Matched				Matched with follow-up AUDIT-C
	GLP-1RA	DPP-4I	SMD		GLP-1RA	DPP-4I	SMD		GLP-1RA	DPP-4I	SMD
Sample size, n	30329	86190			28996	28996			11863	11145						Unmatched (table1_2v1_audit_0_%date)						Matched (table1_2v1_audit_0_%date)					Matched with follow-up AUDIT-C (table1_2v1_audit_0_%date)
																varname	COUNTARM1	COUNTARM0	stddiff			varname	COUNTARM1	COUNTARM0	stddiff		varname	COUNTARM1	COUNTARM0	stddiff
Demographics																AGE_CAT_1	3990	8522	0.1026			AGE_CAT_1	3728	3707	0.002166		AGE_CAT_1	1341	1202	0.016557
Age, years																AGE_CAT_2	6569	16342	0.06711			AGE_CAT_2	6269	6188	0.006802		AGE_CAT_2	2505	2286	0.014894
20-49	3990 (13.2)	8522 (9.9)	0.1026		3728 (12.9)	3707 (12.8)	0.002166		1341 (11.3)	1202 (10.8)	0.016557					AGE_CAT_3	10132	30631	-0.04486			AGE_CAT_3	9703	9652	0.00373		AGE_CAT_3	4037	3832	-0.00744
50-59	6569 (21.7)	16342 (19.0)	0.06711		6269 (21.6)	6188 (21.3)	0.006802		2505 (21.1)	2286 (20.5)	0.014894					AGE_CAT_4	6633	17816	0.02932			AGE_CAT_4	6360	6470	-0.00914		AGE_CAT_4	2777	2624	-0.003191
60-69	10132 (33.4)	30631 (35.5)	0.04486		9703 (33.5)	9652 (33.3)	0.00373		4037 (34.0)	3832 (34.4)	0.00744					AGE_CAT_5	2134	6790	-0.03206			AGE_CAT_5	2066	2061	0.000671		AGE_CAT_5	867	814	0.000181
70-74	6633 (21.9)	17816 (20.7)	0.02932		6360 (21.9)	6470 (22.3)	0.00914		2777 (23.4)	2624 (23.5)	0.003191					AGE_CAT_6	871	6089	-0.19748			AGE_CAT_6	870	918	-0.009577		AGE_CAT_6	336	387	-0.036679
75-79	2134 (7.0)	6790 (7.9)	0.03206		2066 (7.1)	2061 (7.1)	0.000671		867 (7.3)	814 (7.3)	0.000181					RACE7_SR_1	21462	58326	0.06702			RACE7_SR_1	20468	20501	-0.002499		RACE7_SR_1	8398	8045	-0.030863
≥80	871 (2.9)	6089 (7.1)	0.19748		870 (3.0)	918 (3.2)	0.009577		336 (2.8)	387 (3.5)	0.036679					RACE7_SR_2	4585	14606	-0.04986			RACE7_SR_2	4409	4310	0.009553		RACE7_SR_2	1777	1592	0.019664
Race/ethnicity																RACE7_SR_3	2284	6507	-0.00071			RACE7_SR_3	2177	2210	-0.004304		RACE7_SR_3	916	815	0.015505
White	21462 (70.8)	58326 (67.7)	0.06702		20468 (70.6)	20501 (70.7)	0.002499		8398 (70.8)	8045 (72.2)	0.030863					RACE7_SR_4	226	1244	-0.068			RACE7_SR_4	224	244	-0.007711		RACE7_SR_4	84	87	-0.008441
Black	4585 (15.1)	14606 (16.9)	0.04986		4409 (15.2)	4310 (14.9)	0.009553		1777 (15.0)	1592 (14.3)	0.019664					RACE7_SR_5	198	547	0.00228			RACE7_SR_5	193	204	-0.004601		RACE7_SR_5	68	70	-0.007104
Hispanic	2284 (7.5)	6507 (7.5)	0.00071		2177 (7.5)	2210 (7.6)	0.004304		916 (7.7)	815 (7.3)	0.015505					RACE7_SR_6	265	791	-0.00467			RACE7_SR_6	251	250	0.000373		RACE7_SR_6	104	77	0.021105
Asian	226 (0.7)	1244 (1.4)	0.068		224 (0.8)	244 (0.8)	0.007711		84 (0.7)	87 (0.8)	0.008441					RACE7_SR_7	227	661	-0.00213			RACE7_SR_7	213	204	0.003674		RACE7_SR_7	89	76	0.008104
AI/AN	198 (0.7)	547 (0.6)	0.00228		193 (0.7)	204 (0.7)	0.004601		68 (0.6)	70 (0.6)	0.007104					RACE7_SR_8	1082	3508	-0.02624			RACE7_SR_8	1061	1073	-0.002198		RACE7_SR_8	427	383	0.008843
PI/NH	265 (0.9)	791 (0.9)	0.00467		251 (0.9)	250 (0.9)	0.000373		104 (0.9)	77 (0.7)	0.021105					SEX_1	2201	3774	0.1239			SEX_1	1990	1912	0.010738		SEX_1	801	697	0.020206
Mixed race	227 (0.7)	661 (0.8)	0.00213		213 (0.7)	204 (0.7)	0.003674		89 (0.8)	76 (0.7)	0.008104					SEX_2	28128	82416	-0.1239			SEX_2	27006	27084	-0.010738		SEX_2	11062	10448	-0.020206
Other/unknown	1082 (3.6)	3508 (4.1)	0.02624		1061 (3.7)	1073 (3.7)	0.002198		427 (3.6)	383 (3.4)	0.008843		0.04			URBAN	19332	56152	-0.02942			URBAN	18462	18333	0.009238		URBAN	7533	6908	0.031378
Sex																CENSUS_1	7947	21924	0.0175			CENSUS_1	7610	7699	-0.006963		CENSUS_1	3032	2999	-0.030701
Female	2201 (7.3)	3774 (4.4)	0.1239		1990 (6.9)	1912 (6.6)	0.010738		801 (6.8)	697 (6.3)	0.020206					CENSUS_2	4134	12978	-0.04072			CENSUS_2	3964	3901	0.006346		CENSUS_2	1626	1545	-0.004532
Male	28128 (92.7)	82416 (95.6)	0.1239		27006 (93.1)	27084 (93.4)	0.010738		11062 (93.2)	10448 (93.7)	0.020206					CENSUS_3	11444	34281	-0.04189			CENSUS_3	10985	10905	0.005692		CENSUS_3	4668	4191	0.035866
Urban residence	19332 (63.7)	56152 (65.1)	0.02942		18462 (63.7)	18333 (63.2)	0.009238		7533 (63.5)	6908 (62.0)	0.031378					CENSUS_4	6804	17007	0.06627			CENSUS_4	6437	6491	-0.004474		CENSUS_4	2537	2410	-0.005798
Census region																YR_INDEX_1	690	4071	-0.13534			YR_INDEX_1	686	713	-0.006069		YR_INDEX_1	279	265	-0.001704
Midwest	7947 (26.2)	21924 (25.4)	0.0175		7610 (26.2)	7699 (26.6)	0.006963		3032 (25.6)	2999 (26.9)	0.030701					YR_INDEX_2	1569	11995	-0.30568			YR_INDEX_2	1564	1564	0		YR_INDEX_2	634	655	-0.023155
Northeast	4134 (13.6)	12978 (15.1)	0.04072		3964 (13.7)	3901 (13.5)	0.006346		1626 (13.7)	1545 (13.9)	0.004532					YR_INDEX_3	10363	31530	-0.05048			YR_INDEX_3	9923	9824	0.007205		YR_INDEX_3	4215	3804	0.02936
South	11444 (37.7)	34281 (39.8)	0.04189		10985 (37.9)	10905 (37.6)	0.005692		4668 (39.3)	4191 (37.6)	0.035866					YR_INDEX_4	17707	38594	0.27309			YR_INDEX_4	16823	16895	-0.005033		YR_INDEX_4	6735	6421	-0.016979
West	6804 (22.4)	17007 (19.7)	0.06627		6437 (22.2)	6491 (22.4)	0.004474		2537 (21.4)	2410 (21.6)	0.005798					COND_AUD	1762	6003	-0.04729			COND_AUD	1685	1685	0		COND_AUD	728	680	0.001474
Year of index date																COND_ASTHMA	1202	2456	0.0616			COND_ASTHMA	1127	1116	0.001967		COND_ASTHMA	501	438	0.014829
2009-2012	690 (2.3)	4071 (4.7)	0.13534		686 (2.4)	713 (2.5)	0.006069		279 (2.4)	265 (2.4)	0.001704					BARI	52	65	0.02791			BARI	49	35	0.01274		BARI	22	16	0.010357
2013-2015	1569 (5.2)	11995 (13.9)	0.30568		1564 (5.4)	1564 (5.4)	0		634 (5.3)	655 (5.9)	0.023155					charl_CANCER	2185	7182	-0.04218			charl_CANCER	2105	2101	0.000532		charl_CANCER	933	881	-0.001488
2016-2018	10363 (34.2)	31530 (36.6)	0.05048		9923 (34.2)	9824 (33.9)	0.007205		4215 (35.5)	3804 (34.1)	0.02936					charl_METS	106	421	-0.02159			charl_METS	105	113	-0.004509		charl_METS	42	51	-0.016323
2019-2021	17707 (58.4)	38594 (44.8)	0.27309		16823 (58.0)	16895 (58.3)	0.005033		6735 (56.8)	6421 (57.6)	0.016979					charl_CEVD	2350	5733	0.04246			charl_CEVD	2215	2132	0.010871		charl_CEVD	962	922	-0.005963
																charl_COPD	5645	13381	0.08214			charl_COPD	5323	5277	0.004105		charl_COPD	2325	2139	0.010276
Clinical characteristics																charl_CHF	3844	5739	0.206			charl_CHF	3438	3159	0.03031		charl_CHF	1543	1340	0.029728
Alcohol use disorder	1762 (5.8)	6003 (7.0)	0.04729		1685 (5.8)	1685 (5.8)	0		728 (6.1)	680 (6.1)	0.001474					charl_DEM	381	1069	0.00144			charl_DEM	357	381	-0.007385		charl_DEM	156	171	-0.01852
Asthma	1202 (4.0)	2456 (2.8)	0.0616		1127 (3.9)	1116 (3.8)	0.001967		501 (4.2)	438 (3.9)	0.014829					charl_DIAB_C	16083	31435	0.33459			charl_DIAB_C	15112	14865	0.017047		charl_DIAB_C	6507	6052	0.011023
Bariatric surgery	52 (0.2)	65 (0.1)	0.02791		49 (0.2)	35 (0.1)	0.01274		22 (0.2)	16 (0.1)	0.010357					charl_DIAB_NC	28386	80450	0.01025			charl_DIAB_NC	27262	27441	-0.026699		charl_DIAB_NC	11328	10694	-0.022896
Cancer, localized	2185 (7.2)	7182 (8.3)	0.04218		2105 (7.3)	2101 (7.2)	0.000532		933 (7.9)	881 (7.9)	0.001488					charl_PARA	160	387	0.01128			charl_PARA	150	154	-0.00191		charl_PARA	79	76	-0.001954
Cancer, metastatic	106 (0.3)	421 (0.5)	0.02159		105 (0.4)	113 (0.4)	0.004509		42 (0.4)	51 (0.5)	0.016323					charl_HIV	140	345	0.00937			charl_HIV	130	132	-0.001029		charl_HIV	58	50	0.005899
Cerebrovascular disease	2350 (7.7)	5733 (6.7)	0.04246		2215 (7.6)	2132 (7.4)	0.010871		962 (8.1)	922 (8.3)	0.005963					charl_MILDLD	2335	5416	0.05556			charl_MILDLD	2206	2126	0.010495		charl_MILDLD	964	871	0.011481
COPD	5645 (18.6)	13381 (15.5)	0.08214		5323 (18.4)	5277 (18.2)	0.004105		2325 (19.6)	2139 (19.2)	0.010276					charl_MSLD	126	364	-0.00107			charl_MSLD	119	113	0.003278		charl_MSLD	58	59	-0.005687
Congestive heart failure	3844 (12.7)	5739 (6.7)	0.206		3438 (11.9)	3159 (10.9)	0.03031		1543 (13.0)	1340 (12.0)	0.029728					charl_MI	1423	2285	0.10957			charl_MI	1246	1150	0.016639		charl_MI	534	506	-0.001866
Dementia	381 (1.3)	1069 (1.2)	0.00144		357 (1.2)	381 (1.3)	0.007385		156 (1.3)	171 (1.5)	0.01852					COND_OUD	206	555	0.00435			COND_OUD	194	187	0.002988		COND_OUD	96	83	0.007349
Diabetes, complications	16083 (53.0)	31435 (36.5)	0.33459		15112 (52.1)	14865 (51.3)	0.017047		6507 (54.9)	6052 (54.3)	0.011023					charl_PUD	223	659	-0.0034			charl_PUD	214	199	0.006153		charl_PUD	100	72	0.022959
Diabetes, w/o complications	28386 (93.6)	80450 (93.3)	0.01025		27262 (94.0)	27441 (94.6)	0.026699		11328 (95.5)	10694 (96.0)	0.022896					charl_PVD	3490	7557	0.09095			charl_PVD	3207	3075	0.014648		charl_PVD	1391	1297	0.002741
Hemiplegia or paraplegia	160 (0.5)	387 (0.4)	0.01128		150 (0.5)	154 (0.5)	0.00191		79 (0.7)	76 (0.7)	0.001954					COND_PTSD	5027	11471	0.09174			COND_PTSD	4735	4646	0.008336		COND_PTSD	2072	1999	-0.01232
HIV	140 (0.5)	345 (0.4)	0.00937		130 (0.4)	132 (0.5)	0.001029		58 (0.5)	50 (0.4)	0.005899					charl_RD	5350	10904	0.1396			charl_RD	4956	4717	0.022112		charl_RD	2145	1933	0.019314
Liver disease, mild	2335 (7.7)	5416 (6.3)	0.05556		2206 (7.6)	2126 (7.3)	0.010495		964 (8.1)	871 (7.8)	0.011481					charl_RHEUM	414	1047	0.01332			charl_RHEUM	389	391	-0.000599		charl_RHEUM	163	158	-0.003721
Liver disease, moderate to severe	126 (0.4)	364 (0.4)	0.00107		119 (0.4)	113 (0.4)	0.003278		58 (0.5)	59 (0.5)	0.005687					CCI_CAT_1	1048	3766	-0.04722			CCI_CAT_1	920	786	0.02737		CCI_CAT_1	249	196	0.024769
Myocardial infarction	1423 (4.7)	2285 (2.7)	0.10957		1246 (4.3)	1150 (4.0)	0.016639		534 (4.5)	506 (4.5)	0.001866					CCI_CAT_2	7818	30735	-0.21485			CCI_CAT_2	7681	7969	-0.022377		CCI_CAT_2	2924	2820	-0.015126
Opioid use disorder	206 (0.7)	555 (0.6)	0.00435		194 (0.7)	187 (0.6)	0.002988		96 (0.8)	83 (0.7)	0.007349					CCI_CAT_3	8623	22901	0.04169			CCI_CAT_3	8356	8501	-0.011013		CCI_CAT_3	3456	3280	-0.006541
Peptic ulcer disease	223 (0.7)	659 (0.8)	0.0034		214 (0.7)	199 (0.7)	0.006153		100 (0.8)	72 (0.6)	0.022959					CCI_CAT_4	4566	12105	0.02866			CCI_CAT_4	4368	4369	-9.6e-05		CCI_CAT_4	1845	1749	-0.003872
Peripheral vascular disease	3490 (11.5)	7557 (8.8)	0.09095		3207 (11.1)	3075 (10.6)	0.014648		1391 (11.7)	1297 (11.6)	0.002741					CCI_CAT_5	3567	8075	0.07794			CCI_CAT_5	3366	3318	0.005184		CCI_CAT_5	1430	1329	0.003991
PTSD	5027 (16.6)	11471 (13.3)	0.09174		4735 (16.3)	4646 (16.0)	0.008336		2072 (17.5)	1999 (17.9)	0.01232					CCI_CAT_6	4707	8608	0.16678			CCI_CAT_6	4305	4053	0.024748		CCI_CAT_6	1959	1771	0.016908
Renal disease	5350 (17.6)	10904 (12.7)	0.1396		4956 (17.1)	4717 (16.3)	0.022112		2145 (18.1)	1933 (17.3)	0.019314					SCORE_CAT_1	2709	7188	0.02109			SCORE_CAT_1	2608	2614	-0.000723		SCORE_CAT_1	958	885	0.004965
Rheumatic disease	414 (1.4)	1047 (1.2)	0.01332		389 (1.3)	391 (1.3)	0.000599		163 (1.4)	158 (1.4)	0.003721					SCORE_CAT_2	4975	13916	0.00698			SCORE_CAT_2	4808	4789	0.001763		SCORE_CAT_2	1892	1776	0.000365
Charlson Comorbidity Index																SCORE_CAT_3	10867	31194	-0.00754			SCORE_CAT_3	10423	10523	-0.00718		SCORE_CAT_3	4364	4179	-0.014694
0	1048 (3.5)	3766 (4.4)	0.04722		920 (3.2)	786 (2.7)	0.02737		249 (2.1)	196 (1.8)	0.024769					SCORE_CAT_4	7271	21145	-0.01305			SCORE_CAT_4	6930	6788	0.011524		SCORE_CAT_4	3033	2766	0.017244
1	7818 (25.8)	30735 (35.7)	0.21485		7681 (26.5)	7969 (27.5)	0.022377		2924 (24.6)	2820 (25.3)	0.015126					SCORE_CAT_5	4507	12747	0.002			SCORE_CAT_5	4227	4282	-0.005361		SCORE_CAT_5	1616	1539	-0.005427
2	8623 (28.4)	22901 (26.6)	0.04169		8356 (28.8)	8501 (29.3)	0.011013		3456 (29.1)	3280 (29.4)	0.006541					MED_AUD_ANY	7083	14401	0.16656			MED_AUD_ANY	6577	6444	0.010993		MED_AUD_ANY	2826	2699	-0.00925
3	4566 (15.1)	12105 (14.0)	0.02866		4368 (15.1)	4369 (15.1)	9.6e-05		1845 (15.6)	1749 (15.7)	0.003872					CNS_ANY	15455	36689	0.16836			CNS_ANY	14604	14412	0.013243		CNS_ANY	6248	5910	-0.007218
4	3567 (11.8)	8075 (9.4)	0.07794		3366 (11.6)	3318 (11.4)	0.005184		1430 (12.1)	1329 (11.9)	0.003991					AC_ANY	6647	14412	0.13186			AC_ANY	6195	5968	0.01923		AC_ANY	2711	2480	0.014367
≥5	4707 (15.5)	8608 (10.0)	0.16678		4305 (14.8)	4053 (14.0)	0.024748		1959 (16.5)	1771 (15.9)	0.016908					MED_COUNT_CAT_1	912	2552	0.00271			MED_COUNT_CAT_1	832	848	-0.00329		MED_COUNT_CAT_1	234	256	-0.022465
VACS Index																MED_COUNT_CAT_2	4800	17245	-0.10921			MED_COUNT_CAT_2	4642	4624	0.001694		MED_COUNT_CAT_2	1731	1542	0.021646
≤54	2709 (8.9)	7188 (8.3)	0.02109		2608 (9.0)	2614 (9.0)	0.000723		958 (8.1)	885 (7.9)	0.004965					MED_COUNT_CAT_3	15320	48211	-0.10874			MED_COUNT_CAT_3	14858	15016	-0.010903		MED_COUNT_CAT_3	6008	5653	-0.001549
>54-61	4975 (16.4)	13916 (16.1)	0.00698		4808 (16.6)	4789 (16.5)	0.001763		1892 (15.9)	1776 (15.9)	0.000365					MED_COUNT_CAT_4	9297	18182	0.2191			MED_COUNT_CAT_4	8664	8508	0.011785		MED_COUNT_CAT_4	3890	3694	-0.007528
>61-74	10867 (35.8)	31194 (36.2)	0.00754		10423 (35.9)	10523 (36.3)	0.00718		4364 (36.8)	4179 (37.5)	0.014694					AUDIT_BL_CAT_1	26548	72351	0.10285			AUDIT_BL_CAT_1	25301	25301	0		AUDIT_BL_CAT_1	10298	9687	-0.003262
>74	7271 (24.0)	21145 (24.5)	0.01305		6930 (23.9)	6788 (23.4)	0.011524		3033 (25.6)	2766 (24.8)	0.017244		0.15			AUDIT_BL_CAT_2	3296	11793	-0.08592			AUDIT_BL_CAT_2	3218	3218	0		AUDIT_BL_CAT_2	1359	1265	0.003316
Missing	4507 (14.9)	12747 (14.8)	0.002		4227 (14.6)	4282 (14.8)	0.005361		1616 (13.6)	1539 (13.8)	0.005427					AUDIT_BL_CAT_3	485	2046	-0.05578			AUDIT_BL_CAT_3	477	477	0		AUDIT_BL_CAT_3	206	193	0.000366
																SUD_ALC	1431	5204	-0.0586			SUD_ALC	1375	1386	-0.001782		SUD_ALC	599	569	-0.002556
Other medications at index date																SMOKE_1	9432	27034	-0.00575			SMOKE_1	9039	9014	0.001862		SMOKE_1	3671	3389	0.011638
Any alcohol pharmacotherapy	7083 (23.4)	14401 (16.7)	0.16656		6577 (22.7)	6444 (22.2)	0.010993		2826 (23.8)	2699 (24.2)	0.00925					SMOKE_2	12792	33891	0.05814			SMOKE_2	12129	12169	-0.002796		SMOKE_2	5005	4793	-0.016499
Any neurocognitively-active	15455 (51.0)	36689 (42.6)	0.16836		14604 (50.4)	14412 (49.7)	0.013243		6248 (52.7)	5910 (53.0)	0.007218					SMOKE_3	8033	25023	-0.05687			SMOKE_3	7757	7750	0.000545		SMOKE_3	3173	2949	0.006489
Any anticholinergic	6647 (21.9)	14412 (16.7)	0.13186		6195 (21.4)	5968 (20.6)	0.01923		2711 (22.9)	2480 (22.3)	0.014367					SMOKE_4	72	242	-0.00854			SMOKE_4	71	63	0.005749		SMOKE_4	14	14	-0.00218
Medication count																VITAL_BMI_CAT_1	1151	9269	-0.27611			VITAL_BMI_CAT_1	1148	1179	-0.005448		VITAL_BMI_CAT_1	446	480	-0.027833
0-1	912 (3.0)	2552 (3.0)	0.00271		832 (2.9)	848 (2.9)	0.00329		234 (2.0)	256 (2.3)	0.022465					VITAL_BMI_CAT_2	7557	32235	-0.27077			VITAL_BMI_CAT_2	7489	7594	-0.008255		VITAL_BMI_CAT_2	3031	2879	-0.006458
2-4	4800 (15.8)	17245 (20.0)	0.10921		4642 (16.0)	4624 (15.9)	0.001694		1731 (14.6)	1542 (13.8)	0.021646					VITAL_BMI_CAT_3	20633	41125	0.41465			VITAL_BMI_CAT_3	19382	19211	0.012499		VITAL_BMI_CAT_3	8031	7446	0.018915
5-9	15320 (50.5)	48211 (55.9)	0.10874		14858 (51.2)	15016 (51.8)	0.010903		6008 (50.6)	5653 (50.7)	0.001549					VITAL_BMI_CAT_4	988	3561	-0.04641			VITAL_BMI_CAT_4	977	1012	-0.006633		VITAL_BMI_CAT_4	355	340	-0.0034
≥10	9297 (30.7)	18182 (21.1)	0.2191		8664 (29.9)	8508 (29.3)	0.011785		3890 (32.8)	3694 (33.1)	0.007528					VITAL_SBP_MEAN_CAT_1	9496	24606	0.06031			VITAL_SBP_MEAN_CAT_1	8956	8983	-0.002015		VITAL_SBP_MEAN_CAT_1	3686	3512	-0.0095
																VITAL_SBP_MEAN_CAT_2	12006	34410	-0.0069			VITAL_SBP_MEAN_CAT_2	11520	11578	-0.004086		VITAL_SBP_MEAN_CAT_2	4721	4454	-0.003433
Substance use																VITAL_SBP_MEAN_CAT_3	8411	24617	-0.01843			VITAL_SBP_MEAN_CAT_3	8106	7997	0.008394		VITAL_SBP_MEAN_CAT_3	3372	3078	0.017964
Baseline AUDIT-C																VITAL_SBP_MEAN_CAT_4	416	2557	-0.11144			VITAL_SBP_MEAN_CAT_4	414	438	-0.00688		VITAL_SBP_MEAN_CAT_4	84	101	-0.022187
Low-risk	26548 (87.5)	72351 (83.9)	0.10285		25301 (87.3)	25301 (87.3)	0		10298 (86.8)	9687 (86.9)	0.003262					VITAL_DBP_MEAN_CAT_1	22296	60515	0.07347			VITAL_DBP_MEAN_CAT_1	21207	21129	0.006059		VITAL_DBP_MEAN_CAT_1	8891	8351	0.000389
At-risk	3296 (10.9)	11793 (13.7)	0.08592		3218 (11.1)	3218 (11.1)	0		1359 (11.5)	1265 (11.4)	0.003316					VITAL_DBP_MEAN_CAT_2	7617	23118	-0.03895			VITAL_DBP_MEAN_CAT_2	7375	7429	-0.004271		VITAL_DBP_MEAN_CAT_2	2888	2693	0.00423
Hazardous/binge	485 (1.6)	2046 (2.4)	0.05578		477 (1.6)	477 (1.6)	0		206 (1.7)	193 (1.7)	0.000366					VITAL_DBP_MEAN_CAT_3	416	2557	-0.11144			VITAL_DBP_MEAN_CAT_3	414	438	-0.00688		VITAL_DBP_MEAN_CAT_3	84	101	-0.022187
Substance use treatment program visit	1431 (4.7)	5204 (6.0)	0.0586		1375 (4.7)	1386 (4.8)	0.001782		599 (5.0)	569 (5.1)	0.002556					LAB_ALB_CAT_1	14223	35077	0.12502			LAB_ALB_CAT_1	13466	13302	0.011346		LAB_ALB_CAT_1	5625	5260	0.004412
Smoking status																LAB_ALB_CAT_2	9348	30505	-0.09718			LAB_ALB_CAT_2	9098	9182	-0.006235		LAB_ALB_CAT_2	3690	3546	-0.01533
Never	9432 (31.1)	27034 (31.4)	0.00575		9039 (31.2)	9014 (31.1)	0.001862		3671 (30.9)	3389 (30.4)	0.011638					LAB_ALB_CAT_3	3592	12531	-0.07975			LAB_ALB_CAT_3	3504	3608	-0.010935		LAB_ALB_CAT_3	1436	1347	0.000574
Former	12792 (42.2)	33891 (39.3)	0.05814		12129 (41.8)	12169 (42.0)	0.002796		5005 (42.2)	4793 (43.0)	0.016499					LAB_ALB_CAT_4	3166	8077	0.03575			LAB_ALB_CAT_4	2928	2904	0.002752		LAB_ALB_CAT_4	1112	992	0.016411
Current	8033 (26.5)	25023 (29.0)	0.05687		7757 (26.8)	7750 (26.7)	0.000545		3173 (26.7)	2949 (26.5)	0.006489		0.003			LAB_CHOL_CAT_1	10059	25437	0.07879			LAB_CHOL_CAT_1	9567	9559	0.000587		LAB_CHOL_CAT_1	4097	3900	-0.009603
Missing	72 (0.2)	242 (0.3)	0.00854		71 (0.2)	63 (0.2)	0.005749		14 (0.1)	14 (0.1)	0.00218					LAB_CHOL_CAT_2	16132	48965	-0.07279			LAB_CHOL_CAT_2	15561	15603	-0.002905		LAB_CHOL_CAT_2	6362	5963	0.002509
																LAB_CHOL_CAT_3	2454	8069	-0.04505			LAB_CHOL_CAT_3	2380	2399	-0.002383		LAB_CHOL_CAT_3	886	808	0.008377
Vital signs																LAB_CHOL_CAT_4	1684	3719	0.05725			LAB_CHOL_CAT_4	1488	1435	0.008355		LAB_CHOL_CAT_4	518	474	0.005589
Body mass index, kg/m2																LAB_HDL_CAT_1	11190	27943	0.09408			LAB_HDL_CAT_1	10676	10749	-0.005216		LAB_HDL_CAT_1	4380	4207	-0.017084
≤26	1151 (3.8)	9269 (10.8)	0.27611		1148 (4.0)	1179 (4.1)	0.005448		446 (3.8)	480 (4.3)	0.027833					LAB_HDL_CAT_2	10763	31997	-0.03403			LAB_HDL_CAT_2	10384	10355	0.002087		LAB_HDL_CAT_2	4353	4001	0.016521
>26-32	7557 (24.9)	32235 (37.4)	0.27077		7489 (25.8)	7594 (26.2)	0.008255		3031 (25.6)	2879 (25.8)	0.006458					LAB_HDL_CAT_3	6661	22471	-0.09627			LAB_HDL_CAT_3	6420	6424	-0.000332		LAB_HDL_CAT_3	2600	2449	-0.00138
>32	20633 (68.0)	41125 (47.7)	0.41465		19382 (66.8)	19211 (66.3)	0.012499		8031 (67.7)	7446 (66.8)	0.018915		0.04			LAB_HDL_CAT_4	1715	3779	0.05828			LAB_HDL_CAT_4	1516	1468	0.007493		LAB_HDL_CAT_4	530	488	0.00433
Missing	988 (3.3)	3561 (4.1)	0.04641		977 (3.4)	1012 (3.5)	0.006633		355 (3.0)	340 (3.1)	0.0034					LAB_A1C_CAT_1	2048	4548	0.06219			LAB_A1C_CAT_1	1817	1640	0.02579		LAB_A1C_CAT_1	697	665	-0.003872
Systolic blood pressure, mm Hg																LAB_A1C_CAT_2	6593	27149	-0.22169			LAB_A1C_CAT_2	6482	6641	-0.013105		LAB_A1C_CAT_2	2780	2725	-0.023815
≤127	9496 (31.3)	24606 (28.5)	0.06031		8956 (30.9)	8983 (31.0)	0.002015		3686 (31.1)	3512 (31.5)	0.0095					LAB_A1C_CAT_3	17454	43939	0.13197			LAB_A1C_CAT_3	16668	16678	-0.000698		LAB_A1C_CAT_3	6876	6297	0.029533
>127-141	12006 (39.6)	34410 (39.9)	0.0069		11520 (39.7)	11578 (39.9)	0.004086		4721 (39.8)	4454 (40.0)	0.003433					LAB_A1C_CAT_4	4234	10554	0.05086			LAB_A1C_CAT_4	4029	4037	-0.000797		LAB_A1C_CAT_4	1510	1458	-0.010543
>141	8411 (27.7)	24617 (28.6)	0.01843		8106 (28.0)	7997 (27.6)	0.008394		3372 (28.4)	3078 (27.6)	0.017964		0.03			LAB_HGB_CAT_1	8896	24509	0.01976			LAB_HGB_CAT_1	8457	8400	0.004329		LAB_HGB_CAT_1	3599	3418	-0.007177
Missing	416 (1.4)	2557 (3.0)	0.11144		414 (1.4)	438 (1.5)	0.00688		84 (0.7)	101 (0.9)	0.022187					LAB_HGB_CAT_2	5695	16630	-0.01317			LAB_HGB_CAT_2	5473	5476	-0.000264		LAB_HGB_CAT_2	2318	2144	0.00765
Diastolic blood pressure, mm Hg																LAB_HGB_CAT_3	13431	39548	-0.03216			LAB_HGB_CAT_3	12968	13101	-0.009221		LAB_HGB_CAT_3	5180	4907	-0.007326
≤82	22296 (73.5)	60515 (70.2)	0.07347		21207 (73.1)	21129 (72.9)	0.006059		8891 (74.9)	8351 (74.9)	0.000389					LAB_HGB_CAT_4	2307	5503	0.04795			LAB_HGB_CAT_4	2098	2019	0.010609		LAB_HGB_CAT_4	766	676	0.016164
>82	7617 (25.1)	23118 (26.8)	0.03895		7375 (25.4)	7429 (25.6)	0.004271		2888 (24.3)	2693 (24.2)	0.00423		0.03			LAB_TBIL_CAT_1	17664	44846	0.12494			LAB_TBIL_CAT_1	16810	16732	0.005447		LAB_TBIL_CAT_1	6970	6559	-0.001979
Missing	416 (1.4)	2557 (3.0)	0.11144		414 (1.4)	438 (1.5)	0.00688		84 (0.7)	101 (0.9)	0.022187					LAB_TBIL_CAT_2	9673	33666	-0.14997			LAB_TBIL_CAT_2	9424	9560	-0.009995		LAB_TBIL_CAT_2	3855	3666	-0.008478
																LAB_TBIL_CAT_3	2992	7678	0.03282			LAB_TBIL_CAT_3	2762	2704	0.006846		LAB_TBIL_CAT_3	1038	920	0.017752
Laboratory findings																LAB_TG_CAT_1	7386	24855	-0.10158			LAB_TG_CAT_1	7131	7114	0.001362		LAB_TG_CAT_1	2929	2818	-0.013736
Albumin, g/dL																LAB_TG_CAT_2	8445	24664	-0.01713			LAB_TG_CAT_2	8163	8195	-0.002452		LAB_TG_CAT_2	3391	3184	0.00035
≤4.0	14223 (46.9)	35077 (40.7)	0.12502		13466 (46.4)	13302 (45.9)	0.011346		5625 (47.4)	5260 (47.2)	0.004412					LAB_TG_CAT_3	12713	32614	0.0833			LAB_TG_CAT_3	12117	12140	-0.001608		LAB_TG_CAT_3	4979	4632	0.008305
>4.0-4.4	9348 (30.8)	30505 (35.4)	0.09718		9098 (31.4)	9182 (31.7)	0.006235		3690 (31.1)	3546 (31.8)	0.01533					LAB_TG_CAT_4	1785	4057	0.0527			LAB_TG_CAT_4	1585	1547	0.005798		LAB_TG_CAT_4	564	511	0.008023
>4.4	3592 (11.8)	12531 (14.5)	0.07975		3504 (12.1)	3608 (12.4)	0.010935		1436 (12.1)	1347 (12.1)	0.000574					LAB_WBC_CAT_1	4811	16572	-0.08855			LAB_WBC_CAT_1	4690	4849	-0.014792		LAB_WBC_CAT_1	1887	1875	-0.024791
Missing	3166 (10.4)	8077 (9.4)	0.03575		2928 (10.1)	2904 (10.0)	0.002752		1112 (9.4)	992 (8.9)	0.016411		0.09			LAB_WBC_CAT_2	8300	24910	-0.03413			LAB_WBC_CAT_2	7978	7949	0.002241		LAB_WBC_CAT_2	3320	3067	0.010432
Total cholesterol, mg/dL																LAB_WBC_CAT_3	14873	39125	0.07303			LAB_WBC_CAT_3	14193	14146	0.003243		LAB_WBC_CAT_3	5878	5514	0.001478
≤137	10059 (33.2)	25437 (29.5)	0.07879		9567 (33.0)	9559 (33.0)	0.000587		4097 (34.5)	3900 (35.0)	0.009603					LAB_WBC_CAT_4	2345	5583	0.04887			LAB_WBC_CAT_4	2135	2052	0.01106		LAB_WBC_CAT_4	778	689	0.0154
>137-220	16132 (53.2)	48965 (56.8)	0.07279		15561 (53.7)	15603 (53.8)	0.002905		6362 (53.6)	5963 (53.5)	0.002509					FIB4_CAT_1	17008	44492	0.08945			FIB4_CAT_1	16258	16213	0.003126		FIB4_CAT_1	6577	6185	-0.001096
>220	2454 (8.1)	8069 (9.4)	0.04505		2380 (8.2)	2399 (8.3)	0.002383		886 (7.5)	808 (7.2)	0.008377		0.05			FIB4_CAT_2	8080	26424	-0.08889			FIB4_CAT_2	7799	7798	7.8e-05		FIB4_CAT_2	3358	3128	0.005337
Missing	1684 (5.6)	3719 (4.3)	0.05725		1488 (5.1)	1435 (4.9)	0.008355		518 (4.4)	474 (4.3)	0.005589					FIB4_CAT_3	676	2461	-0.03987			FIB4_CAT_3	660	666	-0.001384		FIB4_CAT_3	305	288	-0.000827
HDL cholesterol, mg/dL																FIB4_CAT_4	4565	12813	0.0052			FIB4_CAT_4	4279	4319	-0.003882		FIB4_CAT_4	1623	1544	-0.005008
<35	11190 (36.9)	27943 (32.4)	0.09408		10676 (36.8)	10749 (37.1)	0.005216		4380 (36.9)	4207 (37.7)	0.017084					eGFR_CAT_1	20228	62645	-0.13041			eGFR_CAT_1	19635	19944	-0.022893		eGFR_CAT_1	7941	7625	-0.031584
>35-45	10763 (35.5)	31997 (37.1)	0.03403		10384 (35.8)	10355 (35.7)	0.002087		4353 (36.7)	4001 (35.9)	0.016521					eGFR_CAT_2	6867	18354	0.03253			eGFR_CAT_2	6533	6426	0.008859		eGFR_CAT_2	2844	2566	0.022405
>45	6661 (22.0)	22471 (26.1)	0.09627		6420 (22.1)	6424 (22.2)	0.000332		2600 (21.9)	2449 (22.0)	0.00138		0.05			eGFR_CAT_3	685	1382	0.04778			eGFR_CAT_3	633	589	0.010567		eGFR_CAT_3	271	259	-0.002633
Missing	1715 (5.7)	3779 (4.4)	0.05828		1516 (5.2)	1468 (5.1)	0.007493		530 (4.5)	488 (4.4)	0.00433					eGFR_CAT_4	2549	3809	0.16465			eGFR_CAT_4	2195	2037	0.020954		eGFR_CAT_4	807	695	0.02296
HbA1c, %																PRIMCARE	22374	76271	-0.38314			PRIMCARE	22126	22815	-0.056917		PRIMCARE	8942	8537	-0.028613
<6.5	2048 (6.8)	4548 (5.3)	0.06219		1817 (6.3)	1640 (5.7)	0.02579		697 (5.9)	665 (6.0)	0.003872					CL_RX_NUM_CAT_1	293	2362	-0.13572			CL_RX_NUM_CAT_1	292	272	0.00703		CL_RX_NUM_CAT_1	64	67	-0.008193
6.5-<8.0	6593 (21.7)	27149 (31.5)	0.22169		6482 (22.4)	6641 (22.9)	0.013105		2780 (23.4)	2725 (24.5)	0.023815					CL_RX_NUM_CAT_2	1363	6604	-0.13371			CL_RX_NUM_CAT_2	1350	1434	-0.013553		CL_RX_NUM_CAT_2	341	363	-0.022204
≥8.0	17454 (57.5)	43939 (51.0)	0.13197		16668 (57.5)	16678 (57.5)	0.000698		6876 (58.0)	6297 (56.5)	0.029533		0.13			CL_RX_NUM_CAT_3	1823	8956	-0.16104			CL_RX_NUM_CAT_3	1810	1903	-0.013103		CL_RX_NUM_CAT_3	628	577	0.005233
Missing	4234 (14.0)	10554 (12.2)	0.05086		4029 (13.9)	4037 (13.9)	0.000797		1510 (12.7)	1458 (13.1)	0.010543					CL_RX_NUM_CAT_4	2144	10118	-0.16119			CL_RX_NUM_CAT_4	2128	2223	-0.012438		CL_RX_NUM_CAT_4	769	761	-0.013876
Hemoglobin, g/dL																CL_RX_NUM_CAT_5	6874	25427	-0.15599			CL_RX_NUM_CAT_5	6784	6951	-0.013547		CL_RX_NUM_CAT_5	2721	2590	-0.007173
≤13.5	8896 (29.3)	24509 (28.4)	0.01976		8457 (29.2)	8400 (29.0)	0.004329		3599 (30.3)	3418 (30.7)	0.007177					CL_RX_NUM_CAT_6	17832	32723	0.41989			CL_RX_NUM_CAT_6	16632	16213	0.02916		CL_RX_NUM_CAT_6	7340	6787	0.020043
>13.5-14.3	5695 (18.8)	16630 (19.3)	0.01317		5473 (18.9)	5476 (18.9)	0.000264		2318 (19.5)	2144 (19.2)	0.00765					CL_NUM_CAT_1	287	2236	-0.12868			CL_NUM_CAT_1	286	280	0.002105		CL_NUM_CAT_1	61	62	-0.005771
>14.3	13431 (44.3)	39548 (45.9)	0.03216		12968 (44.7)	13101 (45.2)	0.009221		5180 (43.7)	4907 (44.0)	0.007326		0.06			CL_NUM_CAT_2	2159	8773	-0.10928			CL_NUM_CAT_2	2132	2294	-0.021046		CL_NUM_CAT_2	581	619	-0.029513
Missing	2307 (7.6)	5503 (6.4)	0.04795		2098 (7.2)	2019 (7.0)	0.010609		766 (6.5)	676 (6.1)	0.016164					CL_NUM_CAT_3	1706	7204	-0.10768			CL_NUM_CAT_3	1689	1795	-0.015386		CL_NUM_CAT_3	591	580	-0.01011
Total bilirubin, mg/dL																CL_NUM_CAT_4	4731	17854	-0.13301			CL_NUM_CAT_4	4663	4768	-0.009813		CL_NUM_CAT_4	1826	1720	-0.001123
≤0.6	17664 (58.2)	44846 (52.0)	0.12494		16810 (58.0)	16732 (57.7)	0.005447		6970 (58.8)	6559 (58.9)	0.001979					CL_NUM_CAT_5	7836	23363	-0.02878			CL_NUM_CAT_5	7605	7606	-7.8e-05		CL_NUM_CAT_5	3099	2955	-0.008877
>0.6	9673 (31.9)	33666 (39.1)	0.14997		9424 (32.5)	9560 (33.0)	0.009995		3855 (32.5)	3666 (32.9)	0.008478		0.09			CL_NUM_CAT_6	13610	26760	0.28608			CL_NUM_CAT_6	12621	12253	0.025644		CL_NUM_CAT_6	5705	5209	0.027082
Missing	2992 (9.9)	7678 (8.9)	0.03282		2762 (9.5)	2704 (9.3)	0.006846		1038 (8.7)	920 (8.3)	0.017752					HOSP_ANY	4680	9698	0.12325			HOSP_ANY	4349	4224	0.012146		HOSP_ANY	1931	1795	0.004659
Triglycerides, mg/dL
≤118	7386 (24.4)	24855 (28.8)	0.10158		7131 (24.6)	7114 (24.5)	0.001362		2929 (24.7)	2818 (25.3)	0.013736
>118-184	8445 (27.8)	24664 (28.6)	0.01713		8163 (28.2)	8195 (28.3)	0.002452		3391 (28.6)	3184 (28.6)	0.00035
>184	12713 (41.9)	32614 (37.8)	0.0833		12117 (41.8)	12140 (41.9)	0.001608		4979 (42.0)	4632 (41.6)	0.008305		0.05
Missing	1785 (5.9)	4057 (4.7)	0.0527		1585 (5.5)	1547 (5.3)	0.005798		564 (4.8)	511 (4.6)	0.008023
White blood cell count, K/µL
≤5.7	4811 (15.9)	16572 (19.2)	0.08855		4690 (16.2)	4849 (16.7)	0.014792		1887 (15.9)	1875 (16.8)	0.024791
>5.7-7.2	8300 (27.4)	24910 (28.9)	0.03413		7978 (27.5)	7949 (27.4)	0.002241		3320 (28.0)	3067 (27.5)	0.010432
>7.2	14873 (49.0)	39125 (45.4)	0.07303		14193 (48.9)	14146 (48.8)	0.003243		5878 (49.5)	5514 (49.5)	0.001478		0.07
Missing	2345 (7.7)	5583 (6.5)	0.04887		2135 (7.4)	2052 (7.1)	0.01106		778 (6.6)	689 (6.2)	0.0154
Fibrosis-4 score
<1.45	17008 (56.1)	44492 (51.6)	0.08945		16258 (56.1)	16213 (55.9)	0.003126		6577 (55.4)	6185 (55.5)	0.001096
1.45-3.25	8080 (26.6)	26424 (30.7)	0.08889		7799 (26.9)	7798 (26.9)	7.8e-05		3358 (28.3)	3128 (28.1)	0.005337
>3.25	676 (2.2)	2461 (2.9)	0.03987		660 (2.3)	666 (2.3)	0.001384		305 (2.6)	288 (2.6)	0.000827		0.15
Missing	4565 (15.1)	12813 (14.9)	0.0052		4279 (14.8)	4319 (14.9)	0.003882		1623 (13.7)	1544 (13.9)	0.005008
eGFR, mL/min
≥60	20228 (66.7)	62645 (72.7)	0.13041		19635 (67.7)	19944 (68.8)	0.022893		7941 (66.9)	7625 (68.4)	0.031584
30-59	6867 (22.6)	18354 (21.3)	0.03253		6533 (22.5)	6426 (22.2)	0.008859		2844 (24.0)	2566 (23.0)	0.022405
<30	685 (2.3)	1382 (1.6)	0.04778		633 (2.2)	589 (2.0)	0.010567		271 (2.3)	259 (2.3)	0.002633		0.06
Missing	2549 (8.4)	3809 (4.4)	0.16465		2195 (7.6)	2037 (7.0)	0.020954		807 (6.8)	695 (6.2)	0.02296
Utilization
Index visit in primary care	22374 (73.8)	76271 (88.5)	0.38314		22126 (76.3)	22815 (78.7)	0.056917		8942 (75.4)	8537 (76.6)	0.028613
No. visits to prescribing clinic in previous 2 years
0	293 (1.0)	2362 (2.7)	0.13572		292 (1.0)	272 (0.9)	0.00703		64 (0.5)	67 (0.6)	0.008193
1-2	1363 (4.5)	6604 (7.7)	0.13371		1350 (4.7)	1434 (4.9)	0.013553		341 (2.9)	363 (3.3)	0.022204
3-4	1823 (6.0)	8956 (10.4)	0.16104		1810 (6.2)	1903 (6.6)	0.013103		628 (5.3)	577 (5.2)	0.005233
5-6	2144 (7.1)	10118 (11.7)	0.16119		2128 (7.3)	2223 (7.7)	0.012438		769 (6.5)	761 (6.8)	0.013876
7-12	6874 (22.7)	25427 (29.5)	0.15599		6784 (23.4)	6951 (24.0)	0.013547		2721 (22.9)	2590 (23.2)	0.007173
≥12	17832 (58.8)	32723 (38.0)	0.41989		16632 (57.4)	16213 (55.9)	0.02916		7340 (61.9)	6787 (60.9)	0.020043
No. visits to any clinic in previous 2 years
0	287 (0.9)	2236 (2.6)	0.12868		286 (1.0)	280 (1.0)	0.002105		61 (0.5)	62 (0.6)	0.005771
1-3	2159 (7.1)	8773 (10.2)	0.10928		2132 (7.4)	2294 (7.9)	0.021046		581 (4.9)	619 (5.6)	0.029513
4-5	1706 (5.6)	7204 (8.4)	0.10768		1689 (5.8)	1795 (6.2)	0.015386		591 (5.0)	580 (5.2)	0.01011
6-10	4731 (15.6)	17854 (20.7)	0.13301		4663 (16.1)	4768 (16.4)	0.009813		1826 (15.4)	1720 (15.4)	0.001123
11-20	7836 (25.8)	23363 (27.1)	0.02878		7605 (26.2)	7606 (26.2)	7.8e-05		3099 (26.1)	2955 (26.5)	0.008877
≥20	13610 (44.9)	26760 (31.0)	0.28608		12621 (43.5)	12253 (42.3)	0.025644		5705 (48.1)	5209 (46.7)	0.027082
Any hospitalization	4680 (15.4)	9698 (11.3)	0.12325		4349 (15.0)	4224 (14.6)	0.012146		1931 (16.3)	1795 (16.1)	0.004659

## Sheet: Fig 2
Estimated average pre- and post-index date AUDIT-C scores and difference-in-differences (DiD) across the three treatment comparisons, overall and stratified by baseline AUD diagnosis, baseline AUDIT-C score, and baseline BMI
		GLP-1RA	Unexposed		DPP-4I	Unexposed		GLP-1RA	DPP-4I
		n=14130	n=12398		n=44498	n=40938		n=11863	n=11145
Overall	Pre	2.00 (0.01)	2.04 (0.01)		2.15 (0.01)	2.16 (0.01)		1.98 (0.01)	1.99 (0.02)
	Post	1.41 (0.01)	1.54 (0.01)		1.62 (0.01)	1.65 (0.01)		1.41 (0.01)	1.52 (0.02)
	Dn	-0.59 (0.02)	-0.50 (0.02)		-0.53 (0.01)	-0.51 (0.01)		-0.58 (0.02)	-0.46 (0.02)
	DiD (95% CI)	0.09 (0.03, 0.14), p=0.0025			0.02 (-0.02, 0.05), p=0.3102			0.11 (0.05, 0.17), p=0.0002
By baseline AUD diagnosis
No AUD		n=13249	n=11655		n=41266	n=38003		n=11135	n=10465
	Pre	1.85 (0.01)	1.90 (0.01)		1.99 (0.01)	2.00 (0.01)		1.84 (0.01)	1.85 (0.02)
	Post	1.33 (0.01)	1.44 (0.01)		1.51 (0.01)	1.54 (0.01)		1.34 (0.01)	1.42 (0.02)
	Dn	-0.52 (0.02)	-0.46 (0.02)		-0.48 (0.01)	-0.46 (0.01)		-0.50 (0.02)	-0.43 (0.02)
	DiD (95% CI)	0.06 (0.00, 0.11), p=0.0465			0.02 (-0.01, 0.05), p=0.2701			0.08 (0.02, 0.13), p=0.0101
AUD		n=881	n=743		n=3232	n=2935		n=728	n=680
	Pre	4.16 (0.05)	4.27 (0.06)		4.28 (0.03)	4.33 (0.03)		4.13 (0.06)	4.14 (0.06)
	Post	2.54 (0.05)	3.15 (0.06)		3.08 (0.03)	3.12 (0.03)		2.46 (0.06)	3.13 (0.06)
	Dn	-1.62 (0.07)	-1.12 (0.08)		-1.21 (0.04)	-1.22 (0.04)		-1.67 (0.08)	-1.01 (0.08)
	DiD (95% CI)	0.51 (0.29, 0.72), p<0.0001			-0.01 (-0.13, 0.11), p=0.8677			0.65 (0.43, 0.88), p<0.0001
By baseline AUDIT-C
1-3 (low-risk)		n=12206	n=10698		n=37181	n=34275		n=10298	n=9687
	Pre	1.50 (0.01)	1.53 (0.01)		1.54 (0.01)	1.56 (0.01)		1.49 (0.01)	1.50 (0.01)
	Post	1.18 (0.01)	1.26 (0.01)		1.29 (0.01)	1.32 (0.01)		1.18 (0.01)	1.26 (0.01)
	Dn	-0.32 (0.02)	-0.27 (0.02)		-0.25 (0.01)	-0.24 (0.01)		-0.32 (0.02)	-0.24 (0.02)
	DiD (95% CI)	0.05 (0.00, 0.09), p=0.0347			0.01 (-0.01, 0.04), p=0.3159			0.08 (0.03, 0.12), p=0.0015
4-7 (at-risk)		n=1677	n=1480		n=6281	n=5719		n=1359	n=1265
	Pre	4.54 (0.03)	4.63 (0.03)		4.56 (0.02)	4.60 (0.02)		4.56 (0.03)	4.58 (0.03)
	Post	2.77 (0.03)	3.04 (0.03)		3.08 (0.02)	3.13 (0.02)		2.81 (0.03)	3.07 (0.03)
	Dn	-1.78 (0.04)	-1.59 (0.04)		-1.48 (0.02)	-1.47 (0.02)		-1.75 (0.05)	-1.51 (0.05)
	DiD (95% CI)	0.19 (0.07, 0.31), p=0.0020			0.01 (-0.06, 0.07), p=0.8061			0.24 (0.11, 0.37), p=0.0002
≥8 (hazardous)		n=247	n=220		n=1036	n=944		n=206	n=193
	Pre	9.32 (0.08)	9.41 (0.08)		9.46 (0.04)	9.48 (0.04)		9.38 (0.08)	9.41 (0.09)
	Post	3.53 (0.08)	5.00 (0.08)		4.66 (0.04)	4.76 (0.04)		3.60 (0.08)	4.63 (0.09)
	Dn	-5.79 (0.11)	-4.41 (0.11)		-4.81 (0.06)	-4.72 (0.06)		-5.79 (0.12)	-4.78 (0.12)
	DiD (95% CI)	1.38 (1.07, 1.69), p<0.0001			0.09 (-0.07, 0.25), p=0.2790			1.00 (0.68, 1.33), p<0.0001
By baseline BMI (kg/m2)
< 30		n=2956	n=2976		n=17060	n=15718		n=2410	n=2564
	Pre	2.12 (0.03)	2.16 (0.03)		2.21 (0.01)	2.25 (0.01)		2.11 (0.03)	2.07 (0.03)
	Post	1.48 (0.03)	1.65 (0.03)		1.66 (0.01)	1.71 (0.01)		1.46 (0.03)	1.61 (0.03)
	Dn	-0.64 (0.04)	-0.51 (0.04)		-0.55 (0.02)	-0.54 (0.02)		-0.65 (0.05)	-0.45 (0.04)
	DiD (95% CI)	0.13 (0.01, 0.24), p=0.0335			0.01 (-0.05, 0.06), p=0.7803			0.20 (0.07, 0.33), p=0.0019
30-39		n=7987	n=7419		n=22660	n=20813		n=6750	n=6722
	Pre	2.00 (0.02)	2.05 (0.02)		2.14 (0.01)	2.13 (0.01)		1.98 (0.02)	2.01 (0.02)
	Post	1.43 (0.02)	1.55 (0.02)		1.62 (0.01)	1.65 (0.01)		1.43 (0.02)	1.53 (0.02)
	Dn	-0.56 (0.03)	-0.50 (0.03)		-0.52 (0.02)	-0.48 (0.02)		-0.55 (0.03)	-0.47 (0.03)
	DiD (95% CI)	0.06 (-0.01, 0.13), p=0.1121			0.04 (-0.01, 0.08), p=0.1351			0.07 (0.00, 0.15), p=0.0575
≥40		n=3187	n=2003		n=4778	n=4407		n=2703	n=1859
	Pre	1.89 (0.03)	1.83 (0.04)		1.99 (0.03)	2.00 (0.03)		1.88 (0.03)	1.82 (0.04)
	Post	1.28 (0.03)	1.34 (0.04)		1.48 (0.03)	1.45 (0.03)		1.30 (0.03)	1.37 (0.04)
	Dn	-0.61 (0.04)	-0.49 (0.05)		-0.51 (0.04)	-0.54 (0.04)		-0.58 (0.04)	-0.45 (0.05)
	DiD (95% CI)	0.12 (-0.01, 0.25), p=0.0687			-0.04 (-0.14, 0.07), p=0.4999			0.13 (0.00, 0.26), p=0.0552

## Sheet: Fig S2
Estimated average pre- and post-index date AUDIT-C scores and difference-in-differences (DiD) among semaglutide recipients and propensity score-matched unexposed comparators and dipeptidyl-peptidase 4 inhibitor (DPP-4I) recipients, overall and stratified by AUD diagnosis, baseline AUDIT-C score, and baseline BMI
		Semaglutide	Unexposed		Semaglutide	DPP4I
		n=4723	n=4101		n=3744	n=3491			semav1					semav0
Overall	Pre	1.99 (0.02)	2.02 (0.03)		1.97 (0.03)	2.01 (0.03)			MODEL_c	USER	AUDIT_AFTER	MEAN_EST_SE		MODEL_c	USER	AUDIT_AFTER	MEAN_EST_SE
	Post	1.41 (0.02)	1.56 (0.03)		1.40 (0.03)	1.52 (0.03)			ALL:..	0	0	2.01 (0.03)		ALL:..	0	0	2.02 (0.03)
	Dn	-0.58 (0.03)	-0.46 (0.04)		-0.57 (0.04)	-0.49 (0.04)			ALL:..	0	1	1.52 (0.03)		ALL:..	0	1	1.56 (0.03)
	DiD (95% CI)	0.12 ( 0.02, 0.21), p=0.0181			0.08 (-0.02, 0.19), p=0.1108				ALL:..	1	0	1.97 (0.03)		ALL:..	1	0	1.99 (0.02)
									ALL:..	1	1	1.40 (0.03)		ALL:..	1	1	1.41 (0.02)
By baseline AUD									AUD:0.	0	0	1.87 (0.03)		AUD:0.	0	0	1.88 (0.03)
No AUD		n=4441	n=3849		n=3526	n=3286			AUD:1.	0	0	4.22 (0.11)		AUD:1.	0	0	4.15 (0.10)
	Pre	1.86 (0.02)	1.88 (0.03)		1.84 (0.03)	1.87 (0.03)			AUD:0.	0	1	1.43 (0.03)		AUD:0.	0	1	1.45 (0.03)
	Post	1.33 (0.02)	1.45 (0.03)		1.34 (0.03)	1.43 (0.03)			AUD:1.	0	1	3.03 (0.11)		AUD:1.	0	1	3.21 (0.10)
	Dn	-0.53 (0.03)	-0.43 (0.04)		-0.50 (0.04)	-0.44 (0.04)			AUD:0.	1	0	1.84 (0.03)		AUD:0.	1	0	1.86 (0.02)
	DiD (95% CI)	0.10 ( 0.01, 0.20), p=0.0390			0.06 (-0.04, 0.16), p=0.2420				AUD:1.	1	0	4.11 (0.10)		AUD:1.	1	0	4.01 (0.09)
									AUD:0.	1	1	1.34 (0.03)		AUD:0.	1	1	1.33 (0.02)
AUD		n=282	n=252		n=218	n=205			AUD:1.	1	1	2.45 (0.10)		AUD:1.	1	1	2.69 (0.09)
	Pre	4.01 (0.09)	4.15 (0.10)		4.11 (0.10)	4.22 (0.11)			AUDIT-C:.1-3.	0	0	1.53 (0.02)		AUDIT-C:.1-3.	0	0	1.52 (0.02)
	Post	2.69 (0.09)	3.21 (0.10)		2.45 (0.10)	3.03 (0.11)			AUDIT-C:.4-7.	0	0	4.56 (0.06)		AUDIT-C:.4-7.	0	0	4.52 (0.06)
	Dn	-1.32 (0.13)	-0.94 (0.14)		-1.66 (0.15)	-1.19 (0.15)			AUDIT-C:.8+.	0	0	9.53 (0.14)		AUDIT-C:.8+.	0	0	9.62 (0.13)
	DiD (95% CI)	0.38 ( 0.00, 0.75), p=0.0484			0.47 ( 0.05, 0.88), p=0.0270				AUDIT-C:.1-3.	0	1	1.26 (0.02)		AUDIT-C:.1-3.	0	1	1.28 (0.02)
									AUDIT-C:.4-7.	0	1	3.10 (0.06)		AUDIT-C:.4-7.	0	1	3.11 (0.06)
By baseline AUDIT-C									AUDIT-C:.8+.	0	1	4.48 (0.14)		AUDIT-C:.8+.	0	1	4.88 (0.13)
1-3 (low-risk)		n=4087	n=3552		n=3259	n=3050			AUDIT-C:.1-3.	1	0	1.50 (0.02)		AUDIT-C:.1-3.	1	0	1.50 (0.02)
	Pre	1.50 (0.02)	1.52 (0.02)		1.50 (0.02)	1.53 (0.02)			AUDIT-C:.4-7.	1	0	4.44 (0.06)		AUDIT-C:.4-7.	1	0	4.46 (0.05)
	Post	1.18 (0.02)	1.28 (0.02)		1.18 (0.02)	1.26 (0.02)			AUDIT-C:.8+.	1	0	9.45 (0.14)		AUDIT-C:.8+.	1	0	9.40 (0.13)
	Dn	-0.32 (0.03)	-0.24 (0.03)		-0.32 (0.03)	-0.27 (0.03)			AUDIT-C:.1-3.	1	1	1.18 (0.02)		AUDIT-C:.1-3.	1	1	1.18 (0.02)
	DiD (95% CI)	0.08 ( 0.00, 0.16), p=0.0418			0.05 (-0.03, 0.13), p=0.2199				AUDIT-C:.4-7.	1	1	2.79 (0.06)		AUDIT-C:.4-7.	1	1	2.80 (0.05)
									AUDIT-C:.8+.	1	1	3.39 (0.14)		AUDIT-C:.8+.	1	1	3.23 (0.13)
4-7 (at-risk)		n=553	n=467		n=418	n=375			BMI:.1	0	0	2.10 (0.05)		BMI:.1	0	0	2.13 (0.05)
	Pre	4.46 (0.05)	4.52 (0.06)		4.44 (0.06)	4.56 (0.06)			BMI:.2	0	0	2.01 (0.03)		BMI:.2	0	0	2.00 (0.03)
	Post	2.80 (0.05)	3.11 (0.06)		2.79 (0.06)	3.10 (0.06)			BMI:.3	0	0	1.85 (0.07)		BMI:.3	0	0	1.92 (0.07)
	Dn	-1.66 (0.07)	-1.41 (0.08)		-1.65 (0.08)	-1.46 (0.09)			BMI:.1	0	1	1.62 (0.05)		BMI:.1	0	1	1.62 (0.05)
	DiD (95% CI)	0.25 ( 0.04, 0.46), p=0.0182			0.19 (-0.04, 0.42), p=0.1012				BMI:.2	0	1	1.52 (0.03)		BMI:.2	0	1	1.58 (0.03)
									BMI:.3	0	1	1.38 (0.07)		BMI:.3	0	1	1.36 (0.07)
≥8 (hazardous)		n=83	n=82		n=67	n=66			BMI:.1	1	0	2.08 (0.05)		BMI:.1	1	0	2.08 (0.05)
	Pre	9.40 (0.13)	9.62 (0.13)		9.45 (0.14)	9.53 (0.14)			BMI:.2	1	0	1.96 (0.03)		BMI:.2	1	0	1.98 (0.03)
	Post	3.23 (0.13)	4.88 (0.13)		3.39 (0.14)	4.48 (0.14)			BMI:.3	1	0	1.90 (0.06)		BMI:.3	1	0	1.90 (0.05)
	Dn	-6.17 (0.19)	-4.74 (0.19)		-6.06 (0.20)	-5.05 (0.20)			BMI:.1	1	1	1.48 (0.05)		BMI:.1	1	1	1.48 (0.05)
	DiD (95% CI)	1.42 ( 0.91, 1.94), p<0.0001			1.01 ( 0.45, 1.58), p=0.0004				BMI:.2	1	1	1.44 (0.03)		BMI:.2	1	1	1.44 (0.03)
									BMI:.3	1	1	1.22 (0.06)		BMI:.3	1	1	1.25 (0.05)
By baseline BMI (kg/m2)									DOSE:..	.	0	2.01 (0.03)		DOSE:..	.	0	2.02 (0.03)
<30		n=1052	n=1075		n=840	n=854			DOSE:..<0.	.	0	1.93 (0.06)		DOSE:..<0.	.	0	1.97 (0.05)
	Pre	2.08 (0.05)	2.13 (0.05)		2.08 (0.05)	2.10 (0.05)			DOSE:..0.5	.	0	1.98 (0.03)		DOSE:..0.5	.	0	1.98 (0.03)
	Post	1.48 (0.05)	1.62 (0.05)		1.48 (0.05)	1.62 (0.05)			DOSE:..1+	.	0	2.02 (0.14)		DOSE:..1+	.	0	2.17 (0.12)
	Dn	-0.60 (0.07)	-0.50 (0.07)		-0.60 (0.08)	-0.48 (0.08)			DOSE:..	.	1	1.52 (0.03)		DOSE:..	.	1	1.56 (0.03)
	DiD (95% CI)	0.10 (-0.10, 0.29), p=0.3291			0.12 (-0.09, 0.33), p=0.2733				DOSE:..<0.	.	1	1.35 (0.06)		DOSE:..<0.	.	1	1.36 (0.05)
									DOSE:..0.5	.	1	1.41 (0.03)		DOSE:..0.5	.	1	1.42 (0.03)
30-39		n=2665	n=2427		n=2105	n=2088			DOSE:..1+	.	1	1.47 (0.14)		DOSE:..1+	.	1	1.44 (0.12)
	Pre	1.98 (0.03)	2.00 (0.03)		1.96 (0.03)	2.01 (0.03)
	Post	1.44 (0.03)	1.58 (0.03)		1.44 (0.03)	1.52 (0.03)			MODEL	DELTA	DIFF_EST_SE			MODEL	DELTA	DIFF_EST_SE
	Dn	-0.54 (0.04)	-0.42 (0.05)		-0.52 (0.05)	-0.49 (0.05)			ALL	Delta-user	-0.57 (0.04)			ALL	Delta-user	-0.58 (0.03)
	DiD (95% CI)	0.12 (-0.01, 0.25), p=0.0626			0.03 (-0.11, 0.16), p=0.7063				AUD	Delta-user No AUD	-0.50 (0.04)			AUD	Delta-user No AUD	-0.53 (0.03)
									AUD	Delta-user AUD	-1.66 (0.15)			AUD	Delta-user AUD	-1.32 (0.13)
≥40		n=1006	n=599		n=799	n=549			AUDIT-C	Delta-user 1-3	-0.32 (0.03)			AUDIT-C	Delta-user 1-3	-0.32 (0.03)
	Pre	1.90 (0.05)	1.92 (0.07)		1.90 (0.06)	1.85 (0.07)			AUDIT-C	Delta-user 4-7	-1.65 (0.08)			AUDIT-C	Delta-user 4-7	-1.66 (0.07)
	Post	1.25 (0.05)	1.36 (0.07)		1.22 (0.06)	1.38 (0.07)			AUDIT-C	Delta-user 8+	-6.06 (0.20)			AUDIT-C	Delta-user 8+	-6.17 (0.19)
	Dn	0	-0.56 (0.09)		-0.68 (0.08)	-0.48 (0.10)			BMI	Delta-user <30	-0.60 (0.08)			BMI	Delta-user <30	-0.60 (0.07)
	DiD (95% CI)	0.10 (-0.14, 0.33), p=0.4154			0.20 (-0.04, 0.45), p=0.1039				BMI	Delta-user 30-39	-0.52 (0.05)			BMI	Delta-user 30-39	-0.54 (0.04)
									DOSE	Delta-user 0.5-0.99	-0.57 (0.04)			DOSE	Delta-user 0.5-0.99	-0.56 (0.04)
									DOSE	Delta-user 1+	-0.55 (0.20)			DOSE	Delta-user 1+	-0.73 (0.18)
									MODEL	DELTA	DIFF_EST_SE			MODEL	DELTA	DIFF_EST_SE
									ALL	Delta-nonuser	-0.49 (0.04)			ALL	Delta-nonuser	-0.46 (0.04)
									AUD	Delta-nonuser No AUD	-0.44 (0.04)			AUD	Delta-nonuser No AUD	-0.43 (0.04)
									AUD	Delta-nonuser AUD	-1.19 (0.15)			AUD	Delta-nonuser AUD	-0.94 (0.14)
									AUDIT-C	Delta-nonuser 1-3	-0.27 (0.03)			AUDIT-C	Delta-nonuser 1-3	-0.24 (0.03)
									AUDIT-C	Delta-nonuser 4-7	-1.46 (0.09)			AUDIT-C	Delta-nonuser 4-7	-1.41 (0.08)
									AUDIT-C	Delta-nonuser 8+	-5.05 (0.20)			AUDIT-C	Delta-nonuser 8+	-4.74 (0.19)
									BMI	Delta-nonuser <30	-0.48 (0.08)			BMI	Delta-nonuser <30	-0.50 (0.07)
									BMI	Delta-nonuser 30-39	-0.49 (0.05)			BMI	Delta-nonuser 30-39	-0.42 (0.05)
									BMI	Delta-nonuser 40+	-0.48 (0.10)			BMI	Delta-nonuser 40+	-0.56 (0.09)
									DOSE	Delta-nonuser	-0.49 (0.04)			DOSE	Delta-nonuser	-0.46 (0.04)
									MODEL	DELTA	DIFF_EST_95CI_p			MODEL	DELTA	DIFF_EST_95CI_p
									ALL	DiD	0.08 (-0.02, 0.19), p=0.1108			ALL	DiD	0.12 ( 0.02, 0.21), p=0.0181
									AUD	DiD, No AUD	0.06 (-0.04, 0.16), p=0.2420			AUD	DiD, No AUD	0.10 ( 0.01, 0.20), p=0.0390
									AUD	DiD, AUD	0.47 ( 0.05, 0.88), p=0.0270			AUD	DiD, AUD	0.38 ( 0.00, 0.75), p=0.0484
									AUDIT-C	DiD, 1-3	0.05 (-0.03, 0.13), p=0.2199			AUDIT-C	DiD, 1-3	0.08 ( 0.00, 0.16), p=0.0418
									AUDIT-C	DiD, 4-7	0.19 (-0.04, 0.42), p=0.1012			AUDIT-C	DiD, 4-7	0.25 ( 0.04, 0.46), p=0.0182
									AUDIT-C	DiD, 8+	1.01 ( 0.45, 1.58), p=0.0004			AUDIT-C	DiD, 8+	1.42 ( 0.91, 1.94), p=0.0000
									BMI	DiD, <30	0.12 (-0.09, 0.33), p=0.2733			BMI	DiD, <30	0.10 (-0.10, 0.29), p=0.3291
									BMI	DiD, 30-39	0.03 (-0.11, 0.16), p=0.7063			BMI	DiD, 30-39	0.12 (-0.01, 0.25), p=0.0626
									BMI	DiD, 40+	0.20 (-0.04, 0.45), p=0.1039			BMI	DiD, 40+	0.10 (-0.14, 0.33), p=0.4154
									DOSE	DiD, <0.5	0.10 (-0.07, 0.27), p=0.2637			DOSE	DiD, <0.5	0.15 (-0.01, 0.31), p=0.0693
									DOSE	DiD, 0.5-0.99	0.08 (-0.03, 0.19), p=0.1537			DOSE	DiD, 0.5-0.99	0.10 ( 0.00, 0.20), p=0.0580
									DOSE	DiD, 1+	0.06 (-0.33, 0.46), p=0.7499			DOSE	DiD, 1+	0.27 (-0.08, 0.62), p=0.1360
									USER	Frequency				USER	Frequency
									0	3491				0	4101
									1	3744				1	4723
									USER	COND_AUD	Frequency			USER	COND_AUD	Frequency
									0	0	3286			0	0	3849
									0	1	205			0	1	252
									1	0	3526			1	0	4441
									1	1	218			1	1	282
									USER	AUDIT_BL_CAT	Frequency			USER	AUDIT_BL_CAT	Frequency
									0	1	3050			0	1	3552
									0	2	375			0	2	467
									0	3	66			0	3	82
									1	1	3259			1	1	4087
									1	2	418			1	2	553
									1	3	67			1	3	83
									USER	BMI_CAT3	Frequency			USER	BMI_CAT3	Frequency
									0	1	854			0	1	1075
									0	2	2088			0	2	2427
									0	3	549			0	3	599
									1	1	840			1	1	1052
									1	2	2105			1	2	2665
									1	3	799			1	3	1006
									USER	SEMA_DOSE_MEAN_CAT	Frequency			USER	SEMA_DOSE_MEAN_CAT	Frequency
									0	0	3491			0	0	4101
									1	1	810			1	1	994
									1	2	2803			1	2	3556
									1	3	131			1	3	173

## Sheet: Fig 3A, S3, S4
Subcutaneous linagliptin testing (dose-escalating, between-subjects) on binge-like alcohol intake (drinking-in-the-dark) in mice
	Tuesdays alcohol intake (g/kg)
		Vehicle																Linagliptin
	Subject	M1	M2	M3	M4	M5	M6	M7	M8	F1	F2	F2	F3	F5	F6	F7	F8	M9	M10	M11	M12	M13	M14	M15	M16	F9	F10	F11	F12	F13	F14	F15	F16
	Week 1	3.52	3.97	1.11	1.08	2.68	5.79	6.91	1.12	5.09	3.67	1.9	1.2	1.44	5.51	5.92	4.78	5.36	4.64	3.08	3.76	6.11	5.87	4.07	4.37	5.37	0.67	4.17	5.26	4.03	4.15	3.54	1.31
	Week 2	4.14	4.52	3.36	2.15	1.61	5.19	0	5.74	2.82	5.07	1.89	1.19	4.45	5.94	4.55	3.4	4.64	5.74	1.2	3.67	4.45	5.82	3.61	3.35	3.45	0.66	5.59	8.34	4.1	6.34	2.71	2.56
	Week 3	2.31	2.79	2.24	1.05	2.1	3.03	1.77	2.24	4.28	5.76	1.78	1.73	2.79	3.33	4.49	3.29	3.44	2.26	4.09	3.07	2.12	4.66	2.43	3.85	2.61	1.27	5.61	7.92	6.8	6.95	3.99	0
	Week 4	4.62	4.46	3.36	1.05	2.62	3.03	5.3	0	3.57	5.76	0.59	0	1.4	7.99	5.13	3.29	2.87	4.52	1.75	3.68	4.77	2.91	3.88	2.2	7.17	0	5.61	5.94	6.12	5.56	3.33	2.47
	Fridays alcohol intake (g/kg)
		Vehicle																Linagliptin
	Subject	M1	M2	M3	M4	M5	M6	M7	M8	F1	F2	F2	F3	F5	F6	F7	F8	M9	M10	M11	M12	M13	M14	M15	M16	F9	F10	F11	F12	F13	F14	F15	F16
	Week 1	6.45	5.11	3.32	2.16	4.29	7.36	6.34	3.9	6.54	4.4	1.9	2.41	3.6	7.58	5.26	4.1	4.17	5.22	3.08	5.01	5.56	5.87	4.58	4.37	5.37	0.67	7.65	7.89	2.69	6.23	3.54	1.97
	Week 2	5.32	4.52	3.36	3.22	2.15	5.71	6.5	3.44	6.34	4.34	1.89	0	5.19	7.26	3.9	3.4	3.48	5.74	2.4	4.28	5	5.82	4.64	3.9	4.82	0	6.28	5.77	4.1	8.45	3.39	1.28
	Week 3	1.73	3.35	3.36	2.62	2.62	5.06	1.18	3.36	6.43	5.04	2.37	1.73	3.49	5.33	7.06	3.29	4.59	3.96	4.68	3.07	4.77	5.82	5.83	4.95	4.56	2.55	4.91	7.92	4.76	6.26	3.99	3.7
	Week 4	2.31	2.79	2.24	2.1	2.1	4.05	5.89	3.36	2.86	3.6	0	1.15	2.09	7.99	1.92	4.6	0	3.96	2.92	3.68	3.71	5.24	4.37	3.3	3.91	1.91	5.61	6.6	4.76	4.87	3.99	1.23
	Body weight (g)
		Vehicle																Linagliptin
	Subject	M1	M2	M3	M4	M5	M6	M7	M8	F1	F2	F2	F3	F5	F6	F7	F8	M9	M10	M11	M12	M13	M14	M15	M16	F9	F10	F11	F12	F13	F14	F15	F16
	Baseline	25.5	26.7	26.5	28.6	27.6	29.2	26	26.7	22.1	21.3	24	24.9	21.2	22.4	23.4	22.1	26	26.3	24.7	24.2	28.4	25.8	30.3	27.7	22.6	23.2	21.8	23.4	22.1	21.8	22.5	23.3
	Week 1	26.9	27.8	28.5	29.2	29.4	30	27.4	28.3	21.7	21.5	24.9	26.2	21.9	22.9	24	23.1	26.5	27.2	25.6	25.2	28.4	26.9	31	28.9	23.5	23.7	22.7	24	23.5	22.8	22.3	24
	Week 2	26.7	27.9	28.2	29.4	29.4	30.4	26.7	27.5	22.4	21.8	25.1	26.6	21.3	23.9	24.3	23.2	27.2	27.5	26.3	25.8	28.4	27.1	30.6	28.3	22.9	23.9	22.6	24.6	23.1	22.4	23.3	24.7
	Week 3	27.3	28.3	28.2	30.1	30.1	31.2	26.8	28.2	22.1	21.9	26.6	27.4	22.6	23.7	24.6	24	27.5	27.9	27	25.7	29.8	27.1	32.5	28.7	24.2	24.8	22.5	23.9	23.2	22.7	23.7	25.6
	Week 4	27.3	28.3	28.2	30.1	30.1	31.2	26.8	28.2	22.1	21.9	26.6	27.4	22.6	23.7	24.6	24	27.5	27.9	27	25.7	29.8	27.1	32.5	28.7	24.2	24.8	22.5	23.9	23.2	22.7	23.7	25.6

## Sheet: Fig S5
Intraperitoneal linagliptin testing (single injection, between-subjects) on binge-like alcohol intake (drinking-in-the-dark) in mice
	Alcohol intake (g/kg)
		Vehicle																Linagliptin
	Subject	M1	M2	M3	M4	M5	M6	M7	M8	F1	F2	F2	F3	F5	F6	F7	F8	M9	M10	M11	M12	M13	M14	M15	M16	F9	F10	F11	F12	F13	F14	F15	F16
		4.34	1.94	0.46	3	5.62	1.97	7.78	3.51	5.73	4.17	1.56	0.52	5.94	1.9	2.41	7.68	0	4.77	2.68	3.02	3.03	1.7	2.5	3.61	2.5	0.54	3.88	7.12	1.27	5.94	2.22	3.43

## Sheet: Fig 3C
Intraperitoneal omarigliptin testing (Latin-square, within-subjects) on binge-like alcohol intake (drinking-in-the-dark) in mice
	Alcohol intake (g/kg)
	Subject	Vehicle	Omarigliptin, 10 mg/kg	Omarigliptin, 20 mg/kg
	M1	6.01	6.51	2
	M2	5.74	5.16	4.59
	M3	5.42	6.02	6.02
	M4	7.2	5.4	5.4
	F1	5.66	5.66	7.08
	F2	2.91	5.09	5.09
	F3	4.68	5.35	7.36

## Sheet: Fig 3B
Intraperitoneal linagliptin testing (single injection, between-subjects) on blood glucose levels following glucose alone and glucose plus alcohol challenges in mice
	Blood glucose (mg/dl)
		Glucose								Glucose + Alcohol
	Subject	M1	M2	M2	M4	F1	F2	F3	F4	M1	M2	M3	M4	F1	F2	F3	F4
	Vehicle	249	227	239	265	194	222	229	228	195	245	245	241	224	147	178	158
	Linagliptin	193	212	224	247	163	208	218	180	184	185	181	167	147	155	127	165

## Sheet: Fig 3D
Intraperitoneal omarigliptin testing (single injection, between-subjects) on blood glucose levels following glucose alone and glucose plus alcohol challenges in mice
	Blood glucose (mg/dl)
		Glucose								Glucose + Alcohol
	Subject	M1	M2	M2	M4	F1	F2	F3	F4	M1	M2	M3	M4	F1	F2	F3	F4
	Vehicle	268	281	350	318	224	184	256	191	299	272	400	273	190	194	225	212
	Linagliptin	187	218	212	223	178	132	162	166	228	240	208	224	172	188	150	176

[truncated: 2 more sheets: Fig 4A, S6A, S6B, Fig 4B, S6C, S6D]
